# Supplementary material for: The Role of Vibration Amplitude in the Escape-Hatching Response of Red-Eyed Treefrog Embryos
Source: Integr Org Biol. 2025 Apr 2;7(1):obaf012. doi: 10.1093/iob/obaf012 (PMC11986817; doi:10.1093/iob/obaf012)
Supplement: obaf012_Supplemental_Files [file obaf012_supplemental_files.zip]

Archive with 5 entries (5 files):
- FigS1.pdf
- FigS2.pdf
- FigS3.pdf
- Supplementary Data.xlsx
- TableS1.xlsx
