# Supplementary material for: The Role of Vibration Amplitude in the Escape-Hatching Response of Red-Eyed Treefrog Embryos
Source: Integr Org Biol. 2025 Apr 2;7(1):obaf012. doi: 10.1093/iob/obaf012 (PMC11986817; doi:10.1093/iob/obaf012)
Supplement: obaf012_Supplemental_Files [file obaf012_supplemental_files.zip › Supplementary Data.xlsx]

## Sheet: Fig 1
Type	Type2	Type3	Type4	Individual	Clutch	Peak (m/s2)	RMS (m/s2)	duration total	RMS cont vibes (10 sec)	duration continuous vibes (sec)	notes
imantodes	pred	otherpred	pred	Imantodes0302	03C631	5	0.085		0.167	10
imantodes	pred	otherpred	pred	Imantodes0302	07C501	18.46	0.334		0.782	10
annulata	pred	otherpred	pred	Leptodeira001	00C213	9.8	0.088		0.37	10
annulata	pred	otherpred	pred	Leptodeira002	00C137	22.33	0.359		0.581	10
annulata	pred	otherpred	pred	Leptodeira002	00C325	6.2	0.15		0.343	10
annulata	pred	otherpred	pred	Leptodeira003	00C344	5.72	0.239		0.429	9
septentrionalis	pred	psept	pred	Leptodeira0302	03C427	12	0.122		0.568	10
septentrionalis	pred	psept	pred	Leptodeira0302	03C465	1.9	0.0564		0.179	10
septentrionalis	pred	psept	pred	Leptodeira0302	03C488	4.62	0.0707		0.0932	9
septentrionalis	pred	psept	pred	Leptodeira0302	03C602	1.58	0.0542		0.151	10
annulata	pred	otherpred	pred	Leptodeira0304	03C413	8.45	0.108		0.247	10
annulata	pred	otherpred	pred	Leptodeira0304	03C519	4.51	0.101		0.273	10
annulata	pred	otherpred	pred	Leptodeira0304	03C521	5.5	0.045		0.138	10
annulata	pred	otherpred	pred	Leptodeira0304	03C533	5.8	0.065		0.186	10
annulata	pred	otherpred	pred	Leptodeira0305	03C575	1.26	0.085		0.107	10
annulata	pred	otherpred	pred	Leptodeira0305	03C576	44.72	0.718		1.25	10
septentrionalis	pred	psept	pred	Leptodeira0306	03C629	6.1	0.0393		0.1667	10
septentrionalis	pred	psept	pred	Leptodeira0306	03C635	5.66	0.0874		0.19	10
septentrionalis	pred	psept	pred	Leptodeira0306	03C651	4.14	0.0384		0.153	10
septentrionalis	pred	psept	pred	Leptodeira0307	03C627	0.75	0.0322		0.0775	5
septentrionalis	pred	psept	pred	Leptodeira0307	03C652	6.3	0.0654		0.24	10
septentrionalis	pred	psept	pred	Leptodeira0307	03C654	11.18	0.0768		0.206	7
annulata	pred	otherpred	pred	Leptodeira0401	04C807	26.2	0.149		0.631	10
annulata	pred	otherpred	pred	Leptodeira0404	04C466	23.3	0.153		0.546	10
septentrionalis	pred	psept	pred	Leptodeira0405	04C511	0.67	0.0354		0.0688	9
septentrionalis	pred	psept	pred	Leptodeira0407	04C543	10.3	0.0448		0.229	10
septentrionalis	pred	psept	pred	Leptodeira0407	04C572	25.9	0.143		0.513	10
leptophis	pred	otherpred	pred	Leptophis002	00C318	20.9	0.294		0.434	10
leptophis	pred	otherpred	pred	Leptophis002	00CXX2	13	0.364		0.757	10
leptophis	pred	otherpred	pred	Leptophis003	03C332	30.25	0.187		0.68	10
leptophis	pred	otherpred	pred	Leptophis003	00CXX	29.23	0.351		0.628	10
leptophis	pred	otherpred	pred	Leptophis0301	03C328	2.4	0.0407		0.139	10
leptophis	pred	otherpred	pred	Leptophis0301	03C329	4.2	0.213		0.259	4
leptophis	pred	otherpred	pred	Leptophis0301	03C518	0.5	0.0255		0.039	10
leptophis	pred	otherpred	pred	Leptophis0301	03C548	2.55	0.129		0.188	10
leptophis	pred	otherpred	pred	Leptophis0302	03C325	5.01	0.295		0.315	10
leptophis	pred	otherpred	pred	Leptophis0302	03C606	3.15	3.15		0.16	10
leptophis	pred	otherpred	pred	Leptophis0302	03C619	204.24	0.433		1.14	10
leptophis	pred	otherpred	pred	Leptophis0401	04C439	6.15	0.0722		0.142	10
leptophis	pred	otherpred	pred	Leptophis0401	04C440	9.1	0.112		0.263	10
leptophis	pred	otherpred	pred	Leptophis0401	04C495	5.06	0.168		0.176	10
leptophis	pred	otherpred	pred	Leptophis0401	04C653	24.24	0.191		0.583	10
leptophis	pred	otherpred	pred	Leptophis0402	04C731	10.62	0.0486		0.143	5
leptophis	pred	otherpred	pred	Leptophis0403	04C654	7.8	0.118		0.216	10
rain	nonpred	nonembryo	rain	rain	00D723	10.1	0.275	300	0.358	10
rain	nonpred	nonembryo	rain	rain	00D729	32	0.257	300	0.222	10	cont vibe RMS less than 300sec RMS.. Must be a few strong, distant peaks in the 300sec
rain	nonpred	nonembryo	rain	rain	00D802	116.7	0.598	300	1.18	10
rain	nonpred	nonembryo	rain	rain	00D810	99.6	0.47	300	0.84	10
rain	nonpred	nonembryo	rain	rain	03C489	67	0.251	300	0.445	10
rain	nonpred	nonembryo	rain	rain	03C548	107	0.141	300	0.22	10
rain	nonpred	nonembryo	rain	rain	03C575	20	0.241	300	0.292	10
rain	nonpred	nonembryo	rain	rain	03C591	202	0.276	300	0.494	10
rain	nonpred	nonembryo	rain	rain	03C593	13	0.103	300	0.196	10
rain	nonpred	nonembryo	rain	rain	03C602	53	0.257	300	0.444	10
rain	nonpred	nonembryo	rain	rain	03C605	35	0.127	300	0.17	10
rain	nonpred	nonembryo	rain	rain	03C611	16	0.345	300	0.471	10
rain	nonpred	nonembryo	rain	rain	03C634	29	0.171	300	0.276	10
rain	nonpred	nonembryo	rain	rain	03C636	10.485	0.064774	300	0.24698	10
rain	nonpred	nonembryo	rain	rain	04C740	333.2	2.33	300	3.12	10
rain	nonpred	nonembryo	rain	rain	04C801	100.9	0.867	300	1.04	10
rain	nonpred	nonembryo	rain	rain	04C802	21	0.14	300	0.271	10
rain	nonpred	nonembryo	rain	rain	04C804	13.8	0.0652	300	0.132	10
rain	nonpred	nonembryo	rain	rain	04C807	8.5	0.071	300	0.121	10
wasp	pred	psept	pred	wasp	04C126	0.8	0.0322	280	0.618	10
wasp	pred	psept	pred	wasp	04C142	16.9	0.0565	300	0.131	10
wasp	pred	psept	pred	wasp	04C143	5.47	0.103	300	0.372	10
wasp	pred	psept	pred	wasp	04C144	0.54	0.0414	47	0.0616	10
wasp	pred	psept	pred	wasp	04C196	4.2	0.0653	300	0.135	10
wasp	pred	psept	pred	wasp	04C238	5.8	0.0586	300	0.0921	10
wasp	pred	psept	pred	wasp	04C257	4.2	0.0614	300	0.1	10
wasp	pred	psept	pred	wasp	04C258	0.89	0.0244	130	0.0398	6
wasp	pred	psept	pred	wasp	04C259	9.4	0.0765	300	0.209	10
wasp	pred	psept	pred	wasp	04C282	0.8	0.0317	190	0.0531	9
wasp	pred	psept	pred	wasp	04C283	1.6	0.0615	272	0.113	10
wasp	pred	psept	pred	wasp	04C337	8	0.0702	300	0.186	10
wasp	pred	psept	pred	wasp	04C338	5.1	0.069	300	0.121	10
wasp	pred	psept	pred	wasp	04c339	0.6	0.0343	258	0.0633	10
wasp	pred	psept	pred	wasp	04C375	2	0.0307	235	0.0612	10
wasp	pred	psept	pred	wasp	04C376	8.5	0.133	300	0.202	10
wasp	pred	psept	pred	wasp	04C390	23.2	0.124	300	0.3	10
wasp	pred	psept	pred	wasp	04C391	7.4	0.046	300	0.118	10	261.778	71.0779
embryro movements	nonpred	embryo	NA	embryro movements	03C235	1.64			0.115
embryro movements	nonpred	embryo	NA	embryro movements	03C329	0.72			0.0778
embryro movements	nonpred	embryo	NA	embryro movements	03C520	0.924			0.102
embryro movements	nonpred	embryo	NA	embryro movements	04C439	0.541			0.0929
embryro movements	nonpred	embryo	NA	embryro movements	04C440	0.902			0.0993
embryro movements	nonpred	embryo	NA	embryro movements	04C465	0.992			0.118
embryro movements	nonpred	embryo	NA	embryro movements	04C495	0.969			0.128
embryro movements	nonpred	embryo	NA	embryro movements	04C508	0.674			0.125
embryro movements	nonpred	embryo	NA	embryro movements	04C511	0.674			0.132
embryro movements	nonpred	embryo	NA	embryro movements	04C544	0.805			0.105
embryro movements	nonpred	embryo	NA	embryro movements	04C625	0.838			0.131
embryro movements	nonpred	embryo	NA	embryro movements	04C653	0.592			0.117
embryro movements	nonpred	embryo	NA	embryro movements	04C654	0.756			0.135
embryro movements	nonpred	embryo	NA	embryro movements	04C802	0.361			0.0649		yes, both this and 04c508 have a peak of .674
embryro movements	nonpred	embryo	NA	embryro movements	05C650	1.443			0.149
embryro movements	nonpred	embryo	NA	embryro movements	07C501	0.496			0.103
wind	nonpred	nonembryo	NA	wind	03C548	0.7	0.0405	300	0.65	10
wind	nonpred	nonembryo	NA	wind	04C733	5	0.22	300	0.275	10
wind	nonpred	nonembryo	NA	wind	04C801	0.7	0.0443	300	0.0946	10
wind	nonpred	nonembryo	NA	wind	04C804	0.26	0.0618	261	0.129	10
wind	nonpred	nonembryo	NA	wind	04C807	13.3	0.147	203	0.354	10
wind	nonpred	nonembryo	NA	wind	04C808	3.6	0.254	300	0.579	10
wind	nonpred	nonembryo	NA	wind	04C809	19.7	0.366	300	0.835	10

## Sheet: Fig 2 - clutches
CLUTCH	Series	Stimulus	Year	PeakMS2	RMSMS2	STARTING EGGS	HSU	Eggs in test	H IN TEST (@10MIN)	Prop. Hatched
05C003	2005	.2X	2005	0.586	0.088	37	0	37	2	0.0540541
05C009	2005	.2X	2005	0.586	0.088	24	0	24	0	0
05C018	2005	.2X	2005	0.586	0.088	40	2	38	0	0
05C051	2005	.2X	2005	0.586	0.088	41	8	33	0	0
05C060	2005	.2X	2005	0.586	0.088	32	0	32	1	0.03125
05C079	2005	.2X	2005	0.586	0.088	33	9	24	3	0.125
05C078	2005	.2X	2005	0.586	0.088	40	0	40	0	0
05C087	2005	.2X	2005	0.586	0.088	48	11	37	0	0
05C133	2005	.2X	2005	0.586	0.088	46	9	37	1	0.027027
05C128	2005	.2X	2005	0.586	0.088	30	1	29	5	0.172414
05C155	2005	.2X	2005	0.586	0.088	31	0	31	1	0.0322581
05C162	2005	.2X	2005	0.586	0.088	60	0	60	2	0.0333333
05C171	2005	.2X	2005	0.586	0.088	33	5	28	0	0
05C176	2005	.2X	2005	0.586	0.088	33	1	32	14	0.4375
05C005	2005	.5X	2005	1.465	0.22	38	1	37	7	0.189189
05C007	2005	.5X	2005	1.465	0.22	50	10	40	4	0.1
05C017	2005	.5X	2005	1.465	0.22	47	1	46	24	0.521739
05C053	2005	.5X	2005	1.465	0.22	29	1	28	0	0
05C059	2005	.5X	2005	1.465	0.22	33	0	33	4	0.121212
05C069	2005	.5X	2005	1.465	0.22	37	1	36	8	0.222222
05C070	2005	.5X	2005	1.465	0.22	32	0	32	0	0
05C084	2005	.5X	2005	1.465	0.22	45	7	38	5	0.131579
05C127	2005	.5X	2005	1.465	0.22	18	0	18	9	0.5
05C132	2005	.5X	2005	1.465	0.22	29	0	29	5	0.172414
05C151	2005	.5X	2005	1.465	0.22	40	4	36	16	0.444444
05C165	2005	.5X	2005	1.465	0.22	30	3	27	8	0.296296
05C160	2005	.5X	2005	1.465	0.22	32	1	31	30	0.967742
05C173	2005	.5X	2005	1.465	0.22	27	0	27	1	0.037037
05C006	2005	1.5X	2005	4.395	0.66	43	0	43	35	0.813953
05C008	2005	1.5X	2005	4.395	0.66	28	1	27	25	0.925926
05C016	2005	1.5X	2005	4.395	0.66	40	3	37	9	0.243243
05C050	2005	1.5X	2005	4.395	0.66	46	2	44	23	0.522727
05C055	2005	1.5X	2005	4.395	0.66	30	1	29	18	0.62069
05C071	2005	1.5X	2005	4.395	0.66	33	4	29	12	0.413793
05C072	2005	1.5X	2005	4.395	0.66	37	1	36	27	0.75
05C088	2005	1.5X	2005	4.395	0.66	53	0	53	26	0.490566
05C131	2005	1.5X	2005	4.395	0.66	45	1	44	35	0.795455
05C126	2005	1.5X	2005	4.395	0.66	33	1	32	15	0.46875
05C152	2005	1.5X	2005	4.395	0.66	35	4	31	16	0.516129
05C159	2005	1.5X	2005	4.395	0.66	51	7	44	40	0.909091
05C172	2005	1.5X	2005	4.395	0.66	54	0	54	36	0.666667
05C001	2005	1X	2005	2.93	0.44	47	1	46	18	0.391304
05C012	2005	1X	2005	2.93	0.44	36	0	36	6	0.166667
05C019	2005	1X	2005	2.93	0.44	44	3	41	31	0.756098
05C052	2005	1X	2005	2.93	0.44	36	5	31	10	0.322581
05C056	2005	1X	2005	2.93	0.44	30	5	25	12	0.48
05C067	2005	1X	2005	2.93	0.44	50	0	50	10	0.2
05C068	2005	1X	2005	2.93	0.44	32	7	25	10	0.4
05C089	2005	1X	2005	2.93	0.44	44	0	44	14	0.318182
05C129	2005	1X	2005	2.93	0.44	38	9	29	5	0.172414
05C130	2005	1X	2005	2.93	0.44	52	3	49	31	0.632653
05C153	2005	1X	2005	2.93	0.44	24	0	24	16	0.666667
05C161	2005	1X	2005	2.93	0.44	32	0	32	5	0.15625
05C175	2005	1X	2005	2.93	0.44	35	4	31	15	0.483871
05C174	2005	1X	2005	2.93	0.44	34	2	32	21	0.65625
05C004	2005	2X	2005	5.86	0.88	52	9	43	36	0.837209
05C010	2005	2X	2005	5.86	0.88	36	5	31	30	0.967742
05C048	2005	2X	2005	5.86	0.88	45	5	40	34	0.85
05C054	2005	2X	2005	5.86	0.88	36	2	34	24	0.705882
05C057	2005	2X	2005	5.86	0.88	33	2	31	26	0.83871
05C077	2005	2X	2005	5.86	0.88	36	4	32	13	0.40625
05C080	2005	2X	2005	5.86	0.88	30	5	25	18	0.72
05C086	2005	2X	2005	5.86	0.88	41	0	41	35	0.853659
05C125	2005	2X	2005	5.86	0.88	89	9	80	60	0.75
05C136	2005	2X	2005	5.86	0.88	39	0	39	39	1
05C154	2005	2X	2005	5.86	0.88	47	1	46	38	0.826087
05C157	2005	2X	2005	5.86	0.88	31	5	26	22	0.846154
05C179	2005	2X	2005	5.86	0.88	35	2	33	31	0.939394
05C182	2005	2X	2005	5.86	0.88	34	0	34	28	0.823529
05C002	2005	3X	2005	8.79	1.32	24	0	24	24	1
05C011	2005	3X	2005	8.79	1.32	44	3	41	39	0.95122
05C047	2005	3X	2005	8.79	1.32	47	1	46	42	0.913043
05C049	2005	3X	2005	8.79	1.32	58	2	56	43	0.767857
05C058	2005	3X	2005	8.79	1.32	69	2	67	53	0.791045
05C075	2005	3X	2005	8.79	1.32	42	1	41	29	0.707317
05C076	2005	3X	2005	8.79	1.32	50	0	50	37	0.74
05C085	2005	3X	2005	8.79	1.32	38	0	38	23	0.605263
05C123	2005	3X	2005	8.79	1.32	58	8	50	34	0.68
05C134	2005	3X	2005	8.79	1.32	42	0	42	42	1
05C150	2005	3X	2005	8.79	1.32	29	2	27	26	0.962963
05C163	2005	3X	2005	8.79	1.32	52	2	50	49	0.98
05C164	2005	3X	2005	8.79	1.32	58	6	52	48	0.923077
05C169	2005	3X	2005	8.79	1.32	36	3	33	30	0.909091
05C181	2005	3X	2005	8.79	1.32	42	2	40	37	0.925
05C073	2005	4X	2005	11.72	1.76	27	0	27	15	0.555556
05C082	2005	4X	2005	11.72	1.76	54	3	51	21	0.411765
05C083	2005	4X	2005	11.72	1.76	47	4	43	19	0.44186
05C135	2005	4X	2005	11.72	1.76	30	7	23	22	0.956522
05C124	2005	4X	2005	11.72	1.76	52	2	50	45	0.9
05C156	2005	4X	2005	11.72	1.76	20	4	16	16	1
05C167	2005	4X	2005	11.72	1.76	58	1	57	50	0.877193
05C158	2005	4X	2005	11.72	1.76	27	4	23	23	1
05C177	2005	4X	2005	11.72	1.76	64	8	56	53	0.946429
05C178	2005	4X	2005	11.72	1.76	41	2	39	38	0.974359
24	2004	0.2	2005	0.586	0.088	26	0	26	4	0.153846
45	2004	0.2	2005	0.586	0.088	69	10	59	1	0.0169492
52	2004	0.2	2005	0.586	0.088	52	6	46	5	0.108696
57	2004	0.2	2005	0.586	0.088	40	6	34	0	0
67	2004	0.2	2005	0.586	0.088	37	0	37	2	0.0540541
76	2004	0.2	2005	0.586	0.088	55	10	45	2	0.0444444
88	2004	0.2	2005	0.586	0.088	29	6	23	1	0.0434783
95	2004	0.2	2005	0.586	0.088	30	3	27	2	0.0740741
19	2004	0.2	2005	0.586	0.088	53	1	52	0	0
33	2004	0.2	2005	0.586	0.088	34	1	33	0	0
68	2004	0.2	2005	0.586	0.088	47	3	44	11	0.25
100	2004	0.2	2005	0.586	0.088	45	0	45	1	0.0222222
27	2004	0.3	2005	0.879	0.132	30	1	29	0	0
81	2004	0.3	2005	0.879	0.132	49	1	48	3	0.0625
48	2004	0.3	2005	0.879	0.132	32	0	32	0	0
59	2004	0.3	2005	0.879	0.132	36	1	35	0	0
61	2004	0.3	2005	0.879	0.132	28	2	26	3	0.115385
75	2004	0.3	2005	0.879	0.132	62	5	57	2	0.0350877
83	2004	0.3	2005	0.879	0.132	53	0	53	2	0.0377358
92	2004	0.3	2005	0.879	0.132	36	3	33	0	0
21	2004	0.3	2005	0.879	0.132	28	2	26	3	0.115385
80	2004	0.3	2005	0.879	0.132	68	4	64	3	0.046875
99	2004	0.3	2005	0.879	0.132	20	0	20	1	0.05
25	2004	0.4	2005	1.172	0.176	33	0	33	6	0.181818
43	2004	0.4	2005	1.172	0.176	36	1	35	0	0
50	2004	0.4	2005	1.172	0.176	44	9	35	2	0.0571429
60	2004	0.4	2005	1.172	0.176	38	2	36	8	0.222222
65	2004	0.4	2005	1.172	0.176	63	5	58	5	0.0862069
77	2004	0.4	2005	1.172	0.176	33	1	32	0	0
84	2004	0.4	2005	1.172	0.176	73	12	61	12	0.196721
94	2004	0.4	2005	1.172	0.176	39	1	38	9	0.236842
16	2004	0.4	2005	1.172	0.176	20	3	17	2	0.117647
29	2004	0.4	2005	1.172	0.176	71	2	69	13	0.188406
69	2004	0.4	2005	1.172	0.176	41	5	36	8	0.222222
28	2004	0.5	2005	1.465	0.22	37	9	28	20	0.714286
44	2004	0.5	2005	1.465	0.22	34	0	34	14	0.411765
49	2004	0.5	2005	1.465	0.22	21	5	16	6	0.375
54	2004	0.5	2005	1.465	0.22	38	2	36	25	0.694444
66	2004	0.5	2005	1.465	0.22	37	4	33	19	0.575758
72	2004	0.5	2005	1.465	0.22	26	0	26	8	0.307692
85	2004	0.5	2005	1.465	0.22	48	0	48	0	0
90	2004	0.5	2005	1.465	0.22	20	0	20	2	0.1
17	2004	0.5	2005	1.465	0.22	31	0	31	10	0.322581
31	2004	0.5	2005	1.465	0.22	51	2	49	13	0.265306
97	2004	0.5	2005	1.465	0.22	33	1	32	3	0.09375
26	2004	0.6	2005	1.758	0.264	44	0	44	14	0.318182
42	2004	0.6	2005	1.758	0.264	53	2	51	8	0.156863
47	2004	0.6	2005	1.758	0.264	38	2	36	12	0.333333
58	2004	0.6	2005	1.758	0.264	43	9	34	21	0.617647
64	2004	0.6	2005	1.758	0.264	37	5	32	14	0.4375
73	2004	0.6	2005	1.758	0.264	32	0	32	18	0.5625
82	2004	0.6	2005	1.758	0.264	27	1	26	8	0.307692
93	2004	0.6	2005	1.758	0.264	38	3	35	23	0.657143
18	2004	0.6	2005	1.758	0.264	27	0	27	12	0.444444
79	2004	0.6	2005	1.758	0.264	23	0	23	9	0.391304
96	2004	0.6	2005	1.758	0.264	28	3	25	9	0.36
30	2004	0.6	2005	1.758	0.264	53	0	53	25	0.471698
70	2004	0.6	2005	1.758	0.264	22	2	20	13	0.65
22	2004	0.8	2005	2.344	0.352	34	3	31	18	0.580645
46	2004	0.8	2005	2.344	0.352	44	1	43	27	0.627907
53	2004	0.8	2005	2.344	0.352	24	3	21	21	1
56	2004	0.8	2005	2.344	0.352	69	5	64	49	0.765625
62	2004	0.8	2005	2.344	0.352	33	1	32	17	0.53125
78	2004	0.8	2005	2.344	0.352	42	2	40	20	0.5
87	2004	0.8	2005	2.344	0.352	22	0	22	2	0.0909091
91	2004	0.8	2005	2.344	0.352	22	0	22	12	0.545455
20	2004	0.8	2005	2.344	0.352	32	1	31	22	0.709677
98	2004	0.8	2005	2.344	0.352	47	1	46	29	0.630435
23	2004	1	2005	2.93	0.44	33	2	31	22	0.709677
41	2004	1	2005	2.93	0.44	42	1	41	32	0.780488
51	2004	1	2005	2.93	0.44	59	0	59	53	0.898305
55	2004	1	2005	2.93	0.44	27	4	23	9	0.391304
63	2004	1	2005	2.93	0.44	26	1	25	17	0.68
74	2004	1	2005	2.93	0.44	45	9	36	27	0.75
86	2004	1	2005	2.93	0.44	34	2	32	11	0.34375
89	2004	1	2005	2.93	0.44	36	0	36	9	0.25
32	2004	1	2005	2.93	0.44	31	3	28	23	0.821429
71	2004	1	2005	2.93	0.44	31	1	30	12	0.4

## Sheet: Fig 2 - trays
Date	Set	Order	Age Group	Age (d)	Set up (h)	Set up (m)	Set up (s)	Time of Day (h) Set Up	Embryo Age (h) Set Up	Clutch	Tray	Eggs Pre Set Up	Amplitude in Audacity	Test Eggs	Playback (h)	Playback (m)	Playback (s)	Time Playback (h)	Time Playback (m)	First H (h)	First H (m)	First H (s)	Time First H (h)	Time First Hatch (m)	N Eggs Post Playback	N Remaining	Dorsal IMG 1	Tad Length 1	Dorsal IMG 2	Tad Length 2	Dorsal IMG 3	Tad Length 3	Stage 1	Stage 2	Stage 3
20160614	High	1	4	4	17	58	0	17.9667	113.967	22	1	15	0.61	15	18	4	0	18.0667	1084	NA	NA	NA	NA	NA	15	15	3245	9.594	3246	10.922	3247	11.1	NA	NA	NA
20160614	High	2	4	4	18	54	0	18.9	114.9	30	1	12	0.36	12	19	0	0	19	1140	NA	NA	NA	NA	NA	12	12	3253	9.859	3255	9.824	3257	10.118	NA	NA	NA
20160614	High	3	4	4	19	31	0	19.5167	115.517	22	3	15	0.49	15	19	36	0	19.6	1176	NA	NA	NA	NA	NA	15	15	3260	10.133	3261	11.171	3262	10.992	NA	NA	NA
20160614	High	4	4	4	20	1	0	20.0167	116.017	23	1	15	0.25	15	20	6	0	20.1	1206	NA	NA	NA	NA	NA	15	15	3263	11.52	3264	11.71	3265	11.244	NA	NA	NA
20160614	High	1	4	4	20	35	0	20.5833	116.583	22	2	15	0.25	15	20	40	0	20.6667	1240	NA	NA	NA	NA	NA	15	15	3271	10.971	3272	11.068	3274	11.393	NA	NA	NA
20160614	High	2	4	4	21	6	0	21.1	117.1	32	1	15	0.36	15	21	12	0	21.2	1272	NA	NA	NA	NA	NA	15	15	3277	10.887	3279	11.242	3280	11.156	NA	NA	NA
20160614	High	3	4	4	21	41	0	21.6833	117.683	32	2	14	0.61	14	21	47	0	21.7833	1307	21	48	0	21.8	1308	10	9	3282	11.285	3284	10.593	3285	11.219	NA	NA	NA
20160614	High	4	4	4	22	12	0	22.2	118.2	25	1	15	0.49	15	22	17	0	22.2833	1337	NA	NA	NA	NA	NA	15	15	3288	10.826	3289	11.179	3291	10.609	NA	NA	NA
20160615	High	1	5	5	14	58	0	14.9667	134.967	24	2	10	0.25	10	15	4	0	15.0667	904	15	4	40	15.0778	904.667	1	0	3301	12.311	3304	12.551	3305	12.162	NA	NA	NA
20160615	High	2	5	5	15	17	0	15.2833	135.283	24	1	11	0.61	8	15	22	0	15.3667	922	15	22	20	15.3722	922.333	0	0	3308	12.373	3310	12.243	3312	12.217	NA	NA	NA
20160615	High	3	5	5	15	41	0	15.6833	135.683	29	1	13	0.36	12	15	46	0	15.7667	946	15	47	35	15.7931	947.583	6	6	3322	11.989	3318	12.125	3320	11.698	NA	NA	NA
20160615	High	4	5	5	16	7	30	16.125	136.125	31	1	13	0.49	12	16	13	30	16.225	973.5	16	13	43	16.2286	973.717	4	4	3326	11.886	3330	12.334	3332	12.206	NA	NA	NA
20160615	High	1	5	5	16	31	44	16.5289	136.529	29	2	15	0.49	15	16	37	0	16.6167	997	16	37	48	16.63	997.8	11	11	3335	12.547	3337	12.176	3340	12.267	NA	NA	NA
20160615	High	2	5	5	16	54	40	16.9111	136.911	28	1	12	0.61	9	17	0	0	17	1020	17	0	16	17.0044	1020.27	0	0	3342	12.715	3343	13.353	3344	12.398	NA	NA	NA
20160615	High	3	5	5	17	8	30	17.1417	137.142	21	1	13	0.36	13	17	14	0	17.2333	1034	17	16	4	17.2678	1036.07	11	11	3345	12.727	3348	11.598	3350	11.487	NA	NA	NA
20160615	High	4	5	5	17	31	45	17.5292	137.529	22	6	15	0.25	15	17	37	0	17.6167	1057	17	38	14	17.6372	1058.23	12	10	3351	11.543	3352	12.151	3355	12.22	NA	NA	NA
20160615	High	1	4	4	18	2	30	18.0417	114.042	39	2	15	0.25	15	18	8	0	18.1333	1088	NA	NA	NA	NA	NA	15	15	3358	9.814	3360	10.4	3361	9.919	NA	NA	NA
20160615	High	2	4	4	18	31	55	18.5319	114.532	40	1	14	0.49	14	18	37	0	18.6167	1117	NA	NA	NA	NA	NA	14	14	3364	9.967	3368	10.161	3370	10.148	NA	NA	NA
20160615	High	3	4	4	18	59	0	18.9833	114.983	36	1	15	0.49	15	19	4	5	19.0681	1144.08	19	6	45	19.1125	1146.75	14	14	3373	11.129	3376	10.383	3383	10.918	NA	NA	NA
20160615	High	4	4	4	19	22	0	19.3667	115.367	35	2	15	0.36	15	19	27	30	19.4583	1167.5	NA	NA	NA	NA	NA	15	15	3386	10.834	3389	10.671	3391	10.758	NA	NA	NA
20160615	High	1	4	4	19	51	20	19.8556	115.856	36	2	15	0.61	15	19	56	30	19.9417	1196.5	19	57	32	19.9589	1197.53	10	10	3392	11.127	3393	11.181	3396	11.087	NA	NA	NA
20160615	High	2	4	4	20	11	20	20.1889	116.189	38	3	15	0.36	15	20	16	30	20.275	1216.5	NA	NA	NA	NA	NA	15	15	3399	9.861	3402	10.2	3403	10.486	NA	NA	NA
20160615	High	3	4	4	20	34	50	20.5806	116.581	39	3	15	0.61	15	20	40	0	20.6667	1240	20	41	10	20.6861	1241.17	14	14	3406	10.89	3411	10.904	3414	10.956	NA	NA	NA
20160615	High	4	4	4	20	55	30	20.925	116.925	38	1	15	0.25	15	21	1	0	21.0167	1261	NA	NA	NA	NA	NA	15	15	3417	10.193	3419	10.286	3422	10.729	NA	NA	NA
20160616	High	1	6	6	12	3	40	12.0611	156.061	22	4	11	0.61	8	12	8	45	12.1458	728.75	12	9	6	12.1517	729.1	0	0	3423	12.756	3424	12.662	3426	12.319	NA	NA	NA
20160616	High	2	6	6	12	15	0	12.25	156.25	23	2	13	0.25	10	12	20	10	12.3361	740.167	12	21	10	12.3528	741.167	6	6	3429	13.08	3431	12.775	3434	12.393	NA	NA	NA
20160616	High	3	6	6	12	32	40	12.5444	156.544	26	2	11	0.36	7	12	38	10	12.6361	758.167	12	39	25	12.6569	759.417	1	1	3437	13.52	3438	13.525	3440	12.83	NA	NA	NA
20160616	High	4	6	6	12	49	26	12.8239	156.824	26	1	13	0.49	7	12	55	30	12.925	775.5	12	56	5	12.9347	776.083	0	0	3441	12.806	3443	12.627	3448	12.893	NA	NA	NA
20160616	High	1	4	4	18	8	0	18.1333	114.133	63	1	15	0.49	15	18	8	0	18.1333	1088	18	9	20	18.1556	1089.33	13	13	3449	11.171	3450	10.96	3453	10.806	NA	NA	NA
20160616	High	2	4	4	18	29	10	18.4861	114.486	63	2	15	0.61	15	18	34	10	18.5694	1114.17	18	36	3	18.6008	1116.05	13	13	3458	11.167	3459	10.952	3460	10.749	NA	NA	NA
20160616	High	3	4	4	18	55	20	18.9222	114.922	60	3	15	0.25	15	19	0	45	19.0125	1140.75	NA	NA	NA	NA	NA	15	15	3462	10.331	3464	10.524	3465	10.636	NA	NA	NA
20160616	High	4	4	4	19	19	20	19.3222	115.322	61	3	15	0.36	15	19	25	3	19.4175	1165.05	NA	NA	NA	NA	NA	15	15	3468	10.117	3469	10.488	3470	10.855	NA	NA	NA
20160616	High	1	4	4	19	41	35	19.6931	115.693	62	1	15	0.25	15	19	46	50	19.7806	1186.83	19	48	20	19.8056	1188.33	14	14	3472	10.901	3474	11.088	3475	10.707	NA	NA	NA
20160616	High	2	4	4	20	5	5	20.0847	116.085	64	3	15	0.49	15	20	11	15	20.1875	1211.25	NA	NA	NA	NA	NA	14	14	3477	10.125	3479	9.83	3482	10.21	NA	NA	NA
20160616	High	3	4	4	20	31	0	20.5167	116.517	62	2	15	0.36	15	20	36	45	20.6125	1236.75	NA	NA	NA	NA	NA	15	15	3488	11.209	3490	11.007	3492	10.986	NA	NA	NA
20160616	High	4	4	4	20	53	45	20.8958	116.896	64	2	15	0.61	15	21	0	0	21	1260	NA	NA	NA	NA	NA	15	15	3496	10.778	3497	10.582	3500	10.626	NA	NA	NA
20160617	High	1	6	6	12	13	10	12.2194	156.219	39	1	10	0.49	8	12	18	35	12.3097	738.583	12	18	40	12.3111	738.667	0	0	3501	12.807	3502	12.399	3503	12.841	NA	NA	NA
20160617	High	2	6	6	12	26	15	12.4375	156.438	35	3	13	0.25	12	12	31	15	12.5208	751.25	12	32	27	12.5408	752.45	6	5	3504	11.932	3505	12.37	3506	12.597	NA	NA	NA
20160617	High	3	6	6	12	45	45	12.7625	156.762	35	1	12	0.61	9	12	50	50	12.8472	770.833	12	51	20	12.8556	771.333	3	3	3508	12.143	3509	11.777	3510	11.919	NA	NA	NA
20160617	High	4	6	6	13	4	0	13.0667	157.067	40	3	9	0.36	7	13	9	0	13.15	789	13	10	49	13.1803	790.817	3	3	3511	11.677	3512	11.651	3515	11.57	NA	NA	NA
20160617	High	1	5	5	15	0	0	15	135	58	1	15	0.61	11	15	5	0	15.0833	905	15	5	17	15.0881	905.283	4	4	3517	12.936	3519	12.243	3520	12.396	NA	NA	NA
20160617	High	2	5	5	15	20	40	15.3444	135.344	59	1	15	0.36	14	15	27	15	15.4542	927.25	15	28	9	15.4692	928.15	9	9	3521	12.202	3522	11.934	3523	12.39	NA	NA	NA
20160617	High	3	5	5	15	42	10	15.7028	135.703	60	1	15	0.49	12	15	48	20	15.8056	948.333	15	48	46	15.8128	948.767	4	4	3524	12.032	3525	11.396	3527	11.541	NA	NA	NA
20160617	High	4	5	5	16	4	15	16.0708	136.071	60	2	15	0.25	11	16	9	33	16.1592	969.55	16	13	19	16.2219	973.317	10	10	3528	11.663	3529	11.509	3530	11.21	NA	NA	NA
20160617	High	1	4	4	18	9	50	18.1639	114.164	69	1	15	0.25	15	18	16	20	18.2722	1096.33	NA	NA	NA	NA	NA	15	15	3531	10.229	3532	10.155	3533	10.743	NA	NA	NA
20160617	High	2	4	4	18	39	50	18.6639	114.664	66	1	15	0.49	15	18	46	30	18.775	1126.5	NA	NA	NA	NA	NA	15	15	3534	10.088	3535	10.648	3536	10.688	NA	NA	NA
20160617	High	3	4	4	19	10	10	19.1694	115.169	70	2	15	0.36	15	19	15	45	19.2625	1155.75	NA	NA	NA	NA	NA	15	15	3537-8	10.721	3539	10.574	3540	10.743	NA	NA	NA
20160617	High	4	4	4	19	30	0	19.5	115.5	71	1	15	0.61	15	19	35	0	19.5833	1175	19	36	53	19.6147	1176.88	12	12	3542	11.094	3543	11.386	3546	11.515	NA	NA	NA
20160617	High	1	4	4	19	51	10	19.8528	115.853	69	2	15	0.36	15	19	58	15	19.9708	1198.25	NA	NA	NA	NA	NA	15	15	3547	10.54	3549	10.828	3551	10.413	NA	NA	NA
20160617	High	2	4	4	20	17	0	20.2833	116.283	74	1	15	0.49	15	20	23	15	20.3875	1223.25	NA	NA	NA	NA	NA	15	15	3554	10.724	3555	10.614	3558	11.304	NA	NA	NA
20160617	High	3	4	4	20	39	10	20.6528	116.653	67	1	15	0.61	15	20	44	15	20.7375	1244.25	20	45	18	20.755	1245.3	11	11	3560	10.988	3562-3	11.048	3565	11.238	NA	NA	NA
20160617	High	4	4	4	21	0	30	21.0083	117.008	67	2	15	0.25	15	21	5	45	21.0958	1265.75	NA	NA	NA	NA	NA	15	15	3567	11.135	3568	11.033	3570	10.883	NA	NA	NA
20160618	High	1	5	5	14	59	0	14.9833	134.983	68	3	14	0.61	12	15	7	16	15.1211	907.267	15	7	50	15.1306	907.833	1	1	3572	10.81	3573	11.574	3575	11.479	NA	NA	NA
20160618	High	2	5	5	15	18	15	15.3042	135.304	66	2	15	0.25	15	15	25	15	15.4208	925.25	15	26	10	15.4361	926.167	9	9	3577	11.243	3578	10.297	3579	10.78	NA	NA	NA
20160618	High	3	5	5	15	38	37	15.6436	135.644	74	2	14	0.49	13	15	43	31	15.7253	943.517	15	44	8	15.7356	944.133	2	2	3580	11.973	3582	12.553	3583	11.857	NA	NA	NA
20160618	High	4	5	5	15	55	30	15.925	135.925	72	2	15	0.36	13	16	1	0	16.0167	961	16	1	47	16.0297	961.783	11	11	3587	11.87	3589	11.195	3591	11.479	NA	NA	NA
20160618	High	1	5	5	16	19	5	16.3181	136.318	68	1	11	0.49	11	16	27	10	16.4528	987.167	16	28	10	16.4694	988.167	3	3	3593	NA	3594	NA	3595	NA	NA	NA	NA
20160618	High	2	5	5	16	39	15	16.6542	136.654	73	1	11	0.25	11	16	44	35	16.7431	1004.58	16	45	35	16.7597	1005.58	4	4	3596	NA	3599	NA	3600	NA	NA	NA	NA
20160618	High	3	5	5	16	56	15	16.9375	136.938	72	1	12	0.61	12	17	1	20	17.0222	1021.33	17	2	15	17.0375	1022.25	10	10	3601	NA	3602	NA	3604	NA	NA	NA	NA
20160618	High	4	5	5	17	14	45	17.2458	137.246	68	2	12	0.36	12	17	20	20	17.3389	1040.33	17	21	24	17.3567	1041.4	7	7	3601	NA	3602	NA	3604	NA	NA	NA	NA
20160618	High	1	4	4	18	0	0	18	114	95	1	15	0.36	15	18	5	10	18.0861	1085.17	NA	NA	NA	NA	NA	15	15	3610	10.274	3611	10.461	3612	10.221	NA	NA	NA
20160618	High	2	4	4	18	28	15	18.4708	114.471	96	3	15	0.61	15	18	34	0	18.5667	1114	NA	NA	NA	NA	NA	15	15	3613	10.224	3617	10.32	3618	10.462	NA	NA	NA
20160618	High	3	4	4	18	51	44	18.8622	114.862	96	1	15	0.25	15	18	56	15	18.9375	1136.25	NA	NA	NA	NA	NA	15	15	3624	10.295	3625	10.169	3628	10.454	NA	NA	NA
20160618	High	4	4	4	19	14	58	19.2494	115.249	94	1	13	0.49	13	19	20	50	19.3472	1160.83	19	22	38	19.3772	1162.63	9	9	3630	11.013	3634	10.902	3636	11.123	NA	NA	NA
20160618	High	1	4	4	20	2	50	20.0472	116.047	93	3	15	0.25	15	20	8	20	20.1389	1208.33	NA	NA	NA	NA	NA	15	15	3637	9.509	3638	10.148	3640	10.343	NA	NA	NA
20160618	High	2	4	4	20	22	45	20.3792	116.379	93	1	15	0.36	15	20	29	35	20.4931	1229.58	NA	NA	NA	NA	NA	15	15	3642	10.25	3643	10.677	3644	10.568	NA	NA	NA
20160618	High	3	4	4	20	49	20	20.8222	116.822	92	1	15	0.61	15	20	54	20	20.9056	1254.33	NA	NA	NA	NA	NA	15	15	3646	10.138	3647	9.89	3648	9.855	NA	NA	NA
20160618	High	4	4	4	21	12	35	21.2097	117.21	96	2	14	0.49	14	21	17	40	21.2944	1277.67	NA	NA	NA	NA	NA	14	14	3650	10.32	3652	10.438	3653	10.755	NA	NA	NA
20160619	High	1	5	5	15	0	0	15	135	90	2	12	0.61	12	15	5	15	15.0875	905.25	15	6	43	15.1119	906.717	7	7	3655	11.091	3656	11.498	3659	11.292	NA	NA	NA
20160619	High	2	5	5	15	21	30	15.3583	135.358	83	2	15	0.25	15	15	26	30	15.4417	926.5	15	30	27	15.5075	930.45	14	14	3660	11.918	3661	11.411	3662	11.338	NA	NA	NA
20160619	High	3	5	5	15	44	8	15.7356	135.736	83	1	14	0.49	14	15	49	45	15.8292	949.75	15	49	52	15.8311	949.867	13	13	3664	11.81	3665	11.918	3666	11.676	NA	NA	NA
20160619	High	4	5	5	16	4	30	16.075	136.075	82	3	15	0.36	12	15	9	50	15.1639	909.833	NA	NA	NA	NA	NA	12	12	3667	11.982	3668	11.829	3669	12.014	NA	NA	NA
20160619	High	1	5	5	16	23	40	16.3944	136.394	82	2	14	0.25	13	16	29	0	16.4833	989	16	29	58	16.4994	989.967	12	12	3670	12.229	3671	11.369	3672	11.76	NA	NA	NA
20160619	High	2	5	5	16	48	0	16.8	136.8	86	1	14	0.49	14	16	53	0	16.8833	1013	16	54	30	16.9083	1014.5	11	11	3673	11.511	3674	10.812	3675	11.496	NA	NA	NA
20160619	High	3	5	5	17	5	0	17.0833	137.083	82	1	14	0.61	13	17	10	30	17.175	1030.5	17	11	20	17.1889	1031.33	7	7	3676	11.353	3677	11.077	3678	11.395	NA	NA	NA
20160619	High	4	5	5	17	23	40	17.3944	137.394	85	2	15	0.36	15	17	29	20	17.4889	1049.33	NA	NA	NA	NA	NA	15	15	3679	11.544	3680	11.772	3681	11.584	NA	NA	NA
20160620	High	1	6	6	11	7	20	11.1222	155.122	85	1	13	0.49	10	11	13	0	11.2167	673	11	13	40	11.2278	673.667	5	4	3682	12.623	3683	12.089	3685	12.17	NA	NA	NA
20160620	High	2	6	6	11	28	49	11.4803	155.48	88	1	10	0.25	10	11	36	40	11.6111	696.667	11	41	47	11.6964	701.783	9	9	3687	10.997	3688	11.818	3689	11.32	NA	NA	NA
20160620	High	3	6	6	11	53	22	11.8894	155.889	84	2	10	0.61	7	11	59	38	11.9939	719.633	11	59	49	11.9969	719.817	3	1	3692	12.759	3693	12.682	3694	12.239	NA	NA	NA
20160620	High	4	6	6	12	16	45	12.2792	156.279	84	1	10	0.36	7	12	22	0	12.3667	742	NA	NA	NA	NA	NA	7	7	3696	12.547	3699	12.649	3700	12.445	NA	NA	NA
20160622	High	1	5	5	15	6	15	15.1042	135.104	99	1	14	0.61	10	15	16	0	15.2667	916	NA	NA	NA	NA	NA	10	10	3703	13.659	3704	12.088	3705	12.295	NA	NA	NA
20160622	High	2	5	5	15	34	40	15.5778	135.578	99	2	13	0.25	11	15	42	35	15.7097	942.583	NA	NA	NA	NA	NA	11	11	3708	11.786	3710	11.935	3712	12.131	NA	NA	NA
20160622	High	3	5	5	15	57	6	15.9517	135.952	98	1	10	0.49	10	16	3	8	16.0522	963.133	16	4	0	16.0667	964	6	6	3713	10.933	3715	11.566	3719	11.993	NA	NA	NA
20160622	High	4	5	5	16	16	26	16.2739	136.274	98	2	10	0.36	10	16	22	45	16.3792	982.75	16	24	37	16.4103	984.617	9	9	3721	11.493	3723	10.873	3724	11.313	NA	NA	NA
20160622	High	1	5	5	16	37	30	16.625	136.625	101	1	11	0.36	8	16	43	0	16.7167	1003	NA	NA	NA	NA	NA	8	8	3726	11.857	3728	11.605	3730	11.225	NA	NA	NA
20160622	High	2	5	5	16	55	0	16.9167	136.917	101	2	13	0.25	13	17	1	5	17.0181	1021.08	NA	NA	NA	NA	NA	13	12	3731	11.602	3732	11.785	3734	11.505	NA	NA	NA
20160622	High	3	5	5	17	15	30	17.2583	137.258	101	3	10	0.49	10	17	20	45	17.3458	1040.75	17	20	54	17.3483	1040.9	4	4	3738	11.405	3740	11.061	3743	12.016	NA	NA	NA
20160622	High	4	5	5	17	33	15	17.5542	137.554	98	3	12	0.61	12	17	38	20	17.6389	1058.33	17	38	44	17.6456	1058.73	6	6	3745	12.452	3746	11.588	3747	11.53	NA	NA	NA
20160623	High	1	6	6	9	19	16	9.32111	153.321	100	3	8	0.25	3	9	27	45	9.4625	567.75	9	28	42	9.47833	568.7	2	1	3749	12.493	3751	12.186	3753	11.99	NA	NA	NA
20160623	High	2	6	6	9	40	45	9.67917	153.679	100	4	9	0.61	9	9	47	50	9.79722	587.833	9	48	6	9.80167	588.1	3	3	3758	11.709	3759	11.465	3760	11.754	NA	NA	NA
20160623	High	3	6	6	9	59	20	9.98889	153.989	103	2	7	0.49	7	10	7	20	10.1222	607.333	10	7	57	10.1325	607.95	5	5	3765	11.69	3768	11.928	3773	11.975	NA	NA	NA
20160623	High	4	6	6	10	20	16	10.3378	154.338	103	3	8	0.36	6	10	27	45	10.4625	627.75	10	28	33	10.4758	628.55	5	3	3774	11.704	3776	12.032	3780	12.335	NA	NA	NA
20160623	High	1	6	6	10	43	50	10.7306	154.731	103	1	6	0.61	6	10	49	45	10.8292	649.75	10	50	0	10.8333	650	1	1	3783	11.62	3785	12.122	3786	11.949	NA	NA	NA
20160623	High	2	6	6	11	0	44	11.0122	155.012	104	2	9	0.49	9	11	6	20	11.1056	666.333	11	6	57	11.1158	666.95	6	6	3788/3789	12.139	3792	12.839	3796	12.075	NA	NA	NA
20160623	High	3	6	6	11	21	35	11.3597	155.36	104	3	9	0.25	7	11	28	16	11.4711	688.267	11	32	30	11.5417	692.5	6	6	3800	12.752	3803	12.025	3804	11.826	NA	NA	NA
20160623	High	4	6	6	11	43	26	11.7239	155.724	100	5	7	0.36	7	11	50	15	11.8375	710.25	11	50	40	11.8444	710.667	4	4	3808	11.857	3809	12.417	3815	12.038	NA	NA	NA
20160623	High	1	6	6	12	8	45	12.1458	156.146	103	4	10	0.25	9	12	16	15	12.2708	736.25	12	18	50	12.3139	738.833	8	8	3818	12.413	3820	12.356	3821	12.041	NA	NA	NA
20160623	High	2	6	6	12	36	30	12.6083	156.608	102	2	4	0.36	4	12	42	30	12.7083	762.5	12	46	58	12.7828	766.967	3	3	3824/3825	11.665	3826	12.133	3827	12.329	NA	NA	NA
20160627	High	3	6	6	9	10	0	9.16667	153.167	152	2	12	0.49	5	9	18	0	9.3	558	9	20	22	9.33944	560.367	3	3	3965	12.451	3966	11.968	3968	12.524	NA	NA	NA
20160627	High	4	6	6	9	37	0	9.61667	153.617	154	2	9	0.61	5	9	43	45	9.72917	583.75	9	44	10	9.73611	584.167	2	1	3975	11.772	3977	11.987	3980	11.932	NA	NA	NA
20160625	High	1	4	4	18	14	50	18.2472	114.247	142	2	15	0.61	14	18	21	15	18.3542	1101.25	18	21	30	18.3583	1101.5	4	4	3830	11.83	3834	11.723	3835	11.867	NA	NA	NA
20160625	High	2	4	4	18	35	30	18.5917	114.592	144	2	15	0.49	15	18	42	30	18.7083	1122.5	18	45	5	18.7514	1125.08	14	14	3836	10.97	3837	11.001	3839	10.736	NA	NA	NA
20160625	High	3	4	4	18	58	45	18.9792	114.979	141	2	15	0.25	15	19	3	45	19.0625	1143.75	NA	NA	NA	NA	NA	15	15	3846	10.745	3847	10.736	3848	10.515	NA	NA	NA
20160625	High	4	4	4	19	19	30	19.325	115.325	141	1	15	0.36	15	19	24	30	19.4083	1164.5	NA	NA	NA	NA	NA	15	15	3853	11.102	3854	10.772	3855	10.666	NA	NA	NA
20160625	High	1	4	4	19	39	30	19.6583	115.658	142	1	15	0.25	15	19	44	30	19.7417	1184.5	NA	NA	NA	NA	NA	15	15	3860	11.535	3861	11.657	3862	10.949	NA	NA	NA
20160625	High	2	4	4	19	58	47	19.9797	115.98	145	3	15	0.36	15	20	3	50	20.0639	1203.83	NA	NA	NA	NA	NA	15	15	3867	10.854	3868	10.477	3869	10.591	NA	NA	NA
20160625	High	3	4	4	20	37	20	20.6222	116.622	147	2	14	0.49	14	20	42	30	20.7083	1242.5	NA	NA	NA	NA	NA	12	12	3875	10.182	3877	10.155	3879	10.54	NA	NA	NA
20160625	High	4	4	4	20	57	0	20.95	116.95	147	3	15	0.61	15	21	3	56	21.0656	1263.93	21	5	25	21.0903	1265.42	14	14	3881	10.04	3884	10.266	3890	10.525	NA	NA	NA
20160626	High	1	5	5	15	16	40	15.2778	135.278	150	1	15	0.49	13	15	24	15	15.4042	924.25	15	24	59	15.4164	924.983	9	8	3891	11.896	3892	12.031	3893	12.056	NA	NA	NA
20160626	High	2	5	5	15	54	20	15.9056	135.906	150	2	15	0.25	10	16	0	40	16.0111	960.667	16	2	40	16.0444	962.667	9	9	3895	12.076	3896	12.365	3897	12.229	NA	NA	NA
20160626	High	3	5	5	16	17	50	16.2972	136.297	150	3	15	0.36	8	16	22	54	16.3817	982.9	16	23	5	16.3847	983.083	5	4	3904	11.665	3906	12.226	3907	11.802	NA	NA	NA
20160626	High	4	5	5	16	34	50	16.5806	136.581	150	4	15	0.61	15	16	39	50	16.6639	999.833	16	40	42	16.6783	1000.7	5	5	3909	11.882	3912	10.94	3913	11.398	NA	NA	NA
20160626	High	1	5	5	16	55	0	16.9167	136.917	147	1	13	0.36	12	17	3	20	17.0556	1023.33	17	4	2	17.0672	1024.03	12	11	3916	10.935	3918	11.438	3919	11.133	NA	NA	NA
20160626	High	2	5	5	17	19	2	17.3172	137.317	155	1	12	0.61	8	17	29	40	17.4944	1049.67	17	30	19	17.5053	1050.32	4	4	3921	11.474	3923	11.177	3926	11.509	NA	NA	NA
20160626	High	3	5	5	17	48	3	17.8008	137.801	149	2	15	0.49	14	17	54	32	17.9089	1074.53	17	54	54	17.915	1074.9	12	11	3929	12.067	3930	11.532	3931	11.88	NA	NA	NA
20160626	High	4	5	5	18	12	39	18.2108	138.211	149	3	11	0.25	10	18	19	15	18.3208	1099.25	NA	NA	NA	NA	NA	10	10	3933	11.486	3934	11.748	3935	11.716	NA	NA	NA
20160626	High	1	5	5	18	38	45	18.6458	138.646	149	1	12	0.36	12	18	46	15	18.7708	1126.25	18	47	15	18.7875	1127.25	9	9	3936	11.937	3937	11.8	3938	12.04	NA	NA	NA
20160626	High	2	5	5	18	58	0	18.9667	138.967	156	2	14	0.61	14	19	3	0	19.05	1143	19	3	36	19.06	1143.6	1	1	3940	11.935	3942	12.38	3943	12.197	NA	NA	NA
20160626	High	3	5	5	19	16	40	19.2778	139.278	153	2	11	0.49	10	19	23	45	19.3958	1163.75	19	25	0	19.4167	1165	9	9	3944	12.128	3946	12.796	3948	12.022	NA	NA	NA
20160626	High	4	5	5	19	38	45	19.6458	139.646	152	3	15	0.25	15	19	47	30	19.7917	1187.5	NA	NA	NA	NA	NA	15	15	3949	11.917	3951	12.037	3952	11.645	NA	NA	NA
20160627	High	1	6	6	9	55	50	9.93056	153.931	152	1	9	0.36	4	10	4	35	10.0764	604.583	NA	NA	NA	NA	NA	4	4	3982	12.598	3983	11.934	3984	12.014	NA	NA	NA
20160627	High	2	6	6	10	19	20	10.3222	154.322	131	1	10	0.25	1	10	28	30	10.475	628.5	10	31	20	10.5222	631.333	0	0	3987	12.808	3988	12.951	3989	12.831	NA	NA	NA
20160627	High	3	6	6	10	54	10	10.9028	154.903	132	1	6	0.49	5	10	59	50	10.9972	659.833	11	0	45	11.0125	660.75	3	3	3996	12.678	3998	12.497	3999	12.593	NA	NA	NA
20160627	High	4	6	6	11	10	13	11.1703	155.17	134	1	8	0.61	2	11	16	0	11.2667	676	11	16	11	11.2697	676.183	0	0	4001	13.374	4003	13.582	4004	13.145	NA	NA	NA
20160627	High	1	6	6	11	19	0	11.3167	155.317	136	2	9	0.61	8	11	25	10	11.4194	685.167	11	25	19	11.4219	685.317	3	2	4006	12.547	4007	12.514	4009	13.192	NA	NA	NA
20160627	High	2	6	6	11	36	20	11.6056	155.606	138	1	6	0.36	5	11	42	0	11.7	702	11	43	33	11.7258	703.55	2	2	4010	12.482	4012	13.241	4013	12.169	NA	NA	NA
20160627	High	3	6	6	11	52	30	11.875	155.875	138	2	7	0.25	7	11	57	31	11.9586	717.517	11	58	43	11.9786	718.717	4	4	4014	11.728	4015	12.143	4016	12.425	NA	NA	NA
20160627	High	4	6	6	12	8	20	12.1389	156.139	25	1	6	0.49	4	12	14	0	12.2333	734	12	14	25	12.2403	734.417	0	0	4017	12.345	4018	12.252	4020	12.839	NA	NA	NA
20160627	High	1	6	6	12	18	5	12.3014	156.301	137	1	5	0.49	5	12	23	30	12.3917	743.5	12	23	55	12.3986	743.917	1	1	4021	13.621	4022	13.309	4023	13.181	NA	NA	NA
20160627	High	2	6	6	12	32	10	12.5361	156.536	140	1	6	0.61	2	12	38	45	12.6458	758.75	12	39	19	12.6553	759.317	0	0	4024	11.898	4025	11.534	4026	11.975	NA	NA	NA
20160627	High	3	6	6	12	41	40	12.6944	156.694	140	2	5	0.25	1	12	48	10	12.8028	768.167	12	50	1	12.8336	770.017	0	0	4027	12.105	4029	11.968	4031	12.537	NA	NA	NA
20160627	High	4	6	6	12	54	10	12.9028	156.903	139	1	5	0.36	3	13	0	15	13.0042	780.25	13	4	18	13.0717	784.3	1	1	4033	12.08	4034	12.457	4035	12.768	NA	NA	NA
20160628	High	1	6	6	8	59	0	8.98333	152.983	166	1	11	0.36	11	9	5	0	9.08333	545	9	6	9	9.1025	546.15	4	2	4694	13.054	4696	13.005	4698	12.539	NA	NA	NA
20160628	High	2	6	6	9	18	5	9.30139	153.301	169	1	6	0.49	6	9	24	0	9.4	564	9	24	44	9.41222	564.733	0	0	4699	13.067	4700	12.551	4701	12.442	NA	NA	NA
20160628	High	3	6	6	9	29	25	9.49028	153.49	173	2	6	0.25	5	9	34	32	9.57556	574.533	NA	NA	NA	NA	NA	5	4	4702	12.59	4703	12.502	4704	12.752	NA	NA	NA
20160628	High	4	6	6	9	47	30	9.79167	153.792	166	2	7	0.61	7	9	53	10	9.88611	593.167	9	55	4	9.91778	595.067	3	3	4705	12.776	4706	13.034	4707	12.009	NA	NA	NA
20160628	High	1	6	6	10	6	35	10.1097	154.11	174	1	8	0.25	7	10	10	41	10.1781	610.683	10	11	58	10.1994	611.967	3	2	4711	12.26	4712	12.48	4714	12.877	NA	NA	NA
20160628	High	2	6	6	10	22	30	10.375	154.375	170	1	5	0.36	4	10	27	57	10.4658	627.95	10	28	16	10.4711	628.267	0	0	4715	11.503	4716	11.024	4717	11.193	NA	NA	NA
20160628	High	3	6	6	10	32	10	10.5361	154.536	173	1	6	0.49	5	10	37	50	10.6306	637.833	10	39	21	10.6558	639.35	3	3	4719	12.556	4720	11.519	4721	12.517	NA	NA	NA
20160628	High	4	6	6	10	54	25	10.9069	154.907	183	1	6	0.61	3	10	59	25	10.9903	659.417	10	59	43	10.9953	659.717	0	0	4723	12.956	4724	12.923	4725	13.054	NA	NA	NA
20160628	High	1	6	6	11	4	0	11.0667	155.067	184	2	5	0.36	4	11	10	35	11.1764	670.583	11	11	31	11.1919	671.517	1	0	4726	12.21	4727	11.538	4729	12.094	NA	NA	NA
20160628	High	2	6	6	11	22	30	11.375	155.375	185	1	4	0.49	3	11	29	15	11.4875	689.25	11	30	44	11.5122	690.733	2	1	4730	12.016	4731	12.045	4733	11.293	NA	NA	NA
20160627	High	3	6	6	10	34	20	10.5722	154.572	136	1	9	0.25	7	10	42	0	10.7	642	10	42	56	10.7156	642.933	3	3	3991	12.192	3993	12.814	3995	12.99	NA	NA	NA
20160629	High	4	6	6	9	4	0	9.06667	153.067	195	1	4	0.61	1	9	10	45	9.17917	550.75	9	12	45	9.2125	552.75	0	0	4737	12.487	4740	12.85	4742	12.937	NA	NA	NA
20160629	High	1	5	5	15	2	0	15.0333	135.033	202	2	12	0.61	12	15	10	30	15.175	910.5	15	11	18	15.1883	911.3	11	11	4745	11.891	4747	11.622	4748	11.971	NA	NA	NA
20160629	High	2	5	5	15	24	19	15.4053	135.405	202	1	14	0.25	13	15	30	50	15.5139	930.833	15	35	35	15.5931	935.583	12	12	4752	11.451	4756	12.188	4757	11.818	NA	NA	NA
20160629	High	3	5	5	15	44	18	15.7383	135.738	202	3	13	0.49	13	15	52	0	15.8667	952	NA	NA	NA	NA	NA	13	13	4758	11.187	4759	11.684	4762	11.552	NA	NA	NA
20160629	High	4	5	5	16	4	16	16.0711	136.071	203	1	9	0.36	10	16	10	0	16.1667	970	16	10	50	16.1806	970.833	7	7	4764	12.221	4765	12.035	4766	11.932	NA	NA	NA
20160629	High	1	5	5	16	32	18	16.5383	136.538	200	2	10	0.36	9	16	37	50	16.6306	997.833	16	38	2	16.6339	998.033	4	4	4768	12.543	4770	12.018	4772	11.968	NA	NA	NA
20160629	High	2	5	5	16	49	0	16.8167	136.817	200	1	5	0.49	5	16	54	0	16.9	1014	16	54	13	16.9036	1014.22	0	0	4773	12.275	4775	12.238	4776	12.415	NA	NA	NA
20160629	High	3	5	5	16	56	15	16.9375	136.938	201	4	10	0.25	10	17	2	0	17.0333	1022	17	5	2	17.0839	1025.03	6	6	4779	12.033	4780	12.138	4781	11.662	NA	NA	NA
20160626	High	4	5	5	20	22	30	20.375	140.375	162	3	9	0.61	9	20	28	30	20.475	1228.5	20	29	19	20.4886	1229.32	4	4	3957	10.371	3958	10.842	3959	11.363	NA	NA	NA
20160629	High	1	5	5	17	18	0	17.3	137.3	201	2	7	0.49	7	17	23	55	17.3986	1043.92	17	25	47	17.4297	1045.78	3	2	4782	12.091	4783	12.46	4784	12.506	NA	NA	NA
20160629	High	2	5	5	17	35	45	17.5958	137.596	201	3	6	0.36	6	17	41	10	17.6861	1061.17	17	41	10	17.6861	1061.17	3	3	4785	12.328	4786	11.939	4787	12.199	NA	NA	NA
20160626	High	3	5	5	20	2	20	20.0389	140.039	162	4	9	0.61	9	20	7	15	20.1208	1207.25	20	9	30	20.1583	1209.5	6	6	3953	10.207	3954	9.948	3956	10.391	NA	NA	NA
20160626	High	1	5	5	20	41	15	20.6875	140.688	170	2	14	0.61	13	20	45	42	20.7617	1245.7	20	46	43	20.7786	1246.72	9	9	3960	9.743	3961	10.4	3962	10.502	NA	NA	NA
20160629	High	1	4	4	18	21	54	18.365	114.365	208	3	15	0.61	15	18	27	30	18.4583	1107.5	18	28	8	18.4689	1108.13	3	3	4791	11.76	4792	11.701	4795	11.962	NA	NA	NA
20160629	High	2	4	4	18	37	50	18.6306	114.631	207	1	15	0.49	15	18	44	15	18.7375	1124.25	18	45	12	18.7533	1125.2	10	9	4796	11.2	4801	11.614	4802	12.029	NA	NA	NA
20160629	High	3	4	4	18	56	28	18.9411	114.941	208	2	15	0.36	15	19	2	55	19.0486	1142.92	19	4	53	19.0814	1144.88	11	10	4803	11.797	4804	11.942	4805	11.761	NA	NA	NA
20160629	High	4	4	4	19	16	30	19.275	115.275	208	1	15	0.25	15	19	22	25	19.3736	1162.42	NA	NA	NA	NA	NA	14	14	4806	12.044	4807	11.582	4808	11.738	NA	NA	NA
20160629	High	1	4	4	18	3	50	18.0639	114.064	207	2	14	0.61	14	18	9	45	18.1625	1089.75	18	10	17	18.1714	1090.28	2	2	4788	11.258	4789	11.517	4790	11.942	NA	NA	NA
20160629	High	2	4	4	19	51	0	19.85	115.85	209	2	15	0.25	15	19	56	40	19.9444	1196.67	NA	NA	NA	NA	NA	15	15	4816	10.993	4817	10.703	4821	10.47	NA	NA	NA
20160629	High	3	4	4	19	34	35	19.5764	115.576	209	1	15	0.36	15	19	40	15	19.6708	1180.25	NA	NA	NA	NA	NA	15	15	4809	11.032	4812	11.375	4812	10.944	NA	NA	NA
20160621	Medium	1	5	5	14	59	0	14.9833	134.983	C447	2	12	0.25	7	15	4	22	15.0728	904.367	15	5	1	15.0836	905.017	2	2	5886	12.152	5888	11.737	5889	11.761	NA	NA	NA
20160621	Medium	2	5	5	15	15	46	15.2628	135.263	C447	1	14	0.12	11	15	20	54	15.3483	920.9	15	22	4	15.3678	922.067	5	4	5890	11.821	5891	12.071	5893	12.228	NA	NA	NA
20160621	Medium	3	5	5	15	31	5	15.5181	135.518	C447	3	14	0.05	11	15	36	42	15.6117	936.7	15	38	17	15.6381	938.283	6	6	5894	11.943	5896	11.953	5898	12.467	NA	NA	NA
20160621	Medium	5	5	5	17	12	10	17.2028	137.203	C450	1	12	0.01	10	17	17	20	17.2889	1037.33	17	18	25	17.3069	1038.42	8	8	5927	12.853	5928	12.206	5929	12.208	NA	NA	NA
20160621	Medium	6	5	5	16	2	45	16.0458	136.046	C448	2	15	0.25	15	16	9	21	16.1558	969.35	16	10	28	16.1744	970.467	11	10	5906	11.634	5908	11.99	5910	11.691	NA	NA	NA
20160721	Medium	7	5	5	16	21	53	16.3647	136.365	C452	2	15	0.12	9	16	27	34	16.4594	987.567	16	28	13	16.4703	988.217	4	4	5912	12.418	5916	12.209	5917	12.703	NA	NA	NA
20160721	Medium	8	5	5	16	37	40	16.6278	136.628	C452	1	15	0.05	13	16	42	42	16.7117	1002.7	16	46	7	16.7686	1006.12	12	12	5918	11.958	5919	11.541	5921	12.494	NA	NA	NA
20160721	Medium	10	5	5	18	35	2	18.5839	138.584	C443	2	12	0.01	11	18	40	8	18.6689	1120.13	NA	NA	NA	NA	NA	11	11	5950-1	11.807	5957	12.275	5958	12.179	NA	NA	NA
20160721	Medium	11	5	5	17	28	22	17.4728	137.473	C451	2	13	0.25	9	17	33	3	17.5508	1053.05	17	34	2	17.5672	1054.03	2	2	5930-31	11.879	5932	11.923	5933	11.764	NA	NA	NA
20160721	Medium	12	5	5	17	43	25	17.7236	137.724	C450	2	15	0.12	11	17	48	28	17.8078	1068.47	17	51	10	17.8528	1071.17	10	9	5934	12.193	5935	12.433	5936	12.118	NA	NA	NA
20160721	Medium	14	5	5	18	50	50	18.8472	138.847	C451	1	12	0.01	11	18	57	0	18.95	1137	18	58	57	18.9825	1138.95	10	9	5960	12.083	5961	12.257	5962	12.369	NA	NA	NA
20160721	Medium	15	5	5	18	1	18	18.0217	138.022	C456	1	14	0.05	12	18	6	34	18.1094	1086.57	18	7	23	18.1231	1087.38	11	10	5938	12.142	5939-40	11.772	5943	12.129	NA	NA	NA
20160721	Medium	16	5	5	19	7	25	19.1236	139.124	C455	1	12	0.05	12	19	12	30	19.2083	1152.5	19	14	44	19.2456	1154.73	9	9	5963	12.02	5964	11.744	5965	11.806	NA	NA	NA
20160721	Medium	17	5	5	19	23	45	19.3958	139.396	C444	2	11	0.01	11	19	29	19	19.4886	1169.32	NA	NA	NA	NA	NA	11	11	5966	11.979	5968	12.182	5969	11.606	NA	NA	NA
20160721	Medium	18	5	5	19	43	43	19.7286	139.729	C454	1	8	0.12	8	19	49	45	19.8292	1189.75	19	51	32	19.8589	1191.53	7	7	5971	12.085	5973	11.418	5974	11.891	NA	NA	NA
20160721	Medium	19	5	5	20	6	12	20.1033	140.103	C444	1	13	0.25	13	20	12	15	20.2042	1212.25	20	13	45	20.2292	1213.75	11	11	5975	11.788	5976	11.503	5977	11.644	NA	NA	NA
20160721	Medium	20	5	5	20	25	5	20.4181	140.418	C455	2	12	0.12	12	20	30	20	20.5056	1230.33	20	32	9	20.5358	1232.15	8	7	5978	11.717	5981	11.767	5982	11.717	NA	NA	NA
20160721	Medium	21	5	5	20	42	1	20.7003	140.7	C443	1	10	0.05	8	20	47	5	20.7847	1247.08	20	53	2	20.8839	1253.03	7	7	5983	12.692	5984	12.263	5987	12.185	NA	NA	NA
20160721	Medium	22	5	5	21	0	19	21.0053	141.005	C445	1	9	0.01	9	21	7	5	21.1181	1267.08	21	10	45	21.1792	1270.75	6	6	5988	11.763	5989	11.713	5990	11.397	NA	NA	NA
20160731	Medium	23	5	5	15	20	25	15.3403	135.34	C512	2	15	0.25	13	15	26	0	15.4333	926	15	26	20	15.4389	926.333	7	7	6210	12.15	6211	11.928	6212	12.471	NA	NA	NA
20160725	Medium	24	5	5	15	0	26	15.0072	135.007	C474	1	12	0.12	9	15	6	15	15.1042	906.25	NA	NA	NA	NA	NA	9	9	5993	12.295	5994	12.639	5995	12.943	NA	NA	NA
20160725	Medium	25	5	5	15	18	45	15.3125	135.312	C477	1	9	0.01	8	15	23	50	15.3972	923.833	NA	NA	NA	NA	NA	8	7	5997	11.723	5998	11.955	5999	12.083	NA	NA	NA
20160725	Medium	26	5	5	15	45	4	15.7511	135.751	C475	2	8	0.25	7	15	50	5	15.8347	950.083	15	50	58	15.8494	950.967	2	2	6000	12.577	6001	12.387	6002	12.799	NA	NA	NA
20160725	Medium	27	5	5	17	14	38	17.2439	137.244	C476	1	14	0.05	11	17	19	45	17.3292	1039.75	17	22	42	17.3783	1042.7	10	10	6017	11.952	6018	11.947	6019	12.198	NA	NA	NA
20160725	Medium	28	5	5	16	0	29	16.0081	136.008	C475	1	10	0.01	9	16	6	50	16.1139	966.833	NA	NA	NA	NA	NA	9	9	6004	12.805	6005	12.51	6006	12.687	NA	NA	NA
20160725	Medium	29	5	5	16	18	27	16.3075	136.308	C478	1	13	0.05	12	16	23	30	16.3917	983.5	16	25	16	16.4211	985.267	9	9	6007	11.71	6009	11.92	6010	12.139	NA	NA	NA
20160725	Medium	30	5	5	16	34	45	16.5792	136.579	C478	2	13	0.25	12	16	39	50	16.6639	999.833	16	40	53	16.6814	1000.88	7	6	6011	11.664	6012	11.689	6013	11.824	NA	NA	NA
20160725	Medium	31	5	5	16	53	49	16.8969	136.897	C478	3	13	0.12	13	16	59	0	16.9833	1019	17	2	30	17.0417	1022.5	12	11	6014	11.524	6015	11.373	6016	11.08	NA	NA	NA
20160726	Medium	32	5	5	15	8	52	15.1478	135.148	C485	1	15	0.01	12	15	14	0	15.2333	914	NA	NA	NA	NA	NA	12	12	6021	11.36	6022	11.443	6023	11.673	NA	NA	NA
20160726	Medium	33	5	5	15	27	12	15.4533	135.453	C485	2	14	0.05	13	15	32	30	15.5417	932.5	NA	NA	NA	NA	NA	13	13	6024	12.032	6025	11.379	6026	11.071	NA	NA	NA
20160726	Medium	34	5	5	15	44	44	15.7456	135.746	C485	3	13	0.25	10	15	50	50	15.8472	950.833	15	56	10	15.9361	956.167	9	9	6027	11.688	6028	11.39	6029	11.545	NA	NA	NA
20160726	Medium	35	5	5	16	2	16	16.0378	136.038	C485	4	15	0.12	14	16	8	0	16.1333	968	NA	NA	NA	NA	NA	14	14	6030	10.844	6031	11.596	6032	11.967	NA	NA	NA
20160726	Medium	36	5	5	16	21	37	16.3603	136.36	C482	3	14	0.05	12	16	27	40	16.4611	987.667	16	30	11	16.5031	990.183	10	10	NA	NA	NA	NA	NA	NA	NA	NA	NA
20160726	Medium	37	5	5	16	39	40	16.6611	136.661	C486	1	15	0.01	9	16	45	0	16.75	1005	NA	NA	NA	NA	NA	9	9	6033	11.52	6035	11.372	6038	10.96	NA	NA	NA
20160726	Medium	38	5	5	16	56	36	16.9433	136.943	C483	1	14	0.25	12	17	1	40	17.0278	1021.67	17	2	50	17.0472	1022.83	9	9	6039	11.414	6040	11.494	6041	11.81	NA	NA	NA
20160726	Medium	39	5	5	17	13	24	17.2233	137.223	C483	2	14	0.12	8	17	18	30	17.3083	1038.5	17	19	33	17.3258	1039.55	7	6	6042	11.563	6044	11.777	6045	11.967	NA	NA	NA
20160726	Medium	40	5	5	17	29	50	17.4972	137.497	C483	3	13	0.05	10	17	37	30	17.625	1057.5	NA	NA	NA	NA	NA	10	10	6046	12.121	6048	11.525	6049	12.09	NA	NA	NA
20160726	Medium	41	5	5	17	50	21	17.8392	137.839	C488	1	12	0.12	8	17	55	30	17.925	1075.5	17	57	58	17.9661	1077.97	7	7	6050	11.545	6051	11.743	6052	11.546	NA	NA	NA
20160726	Medium	42	5	5	18	8	42	18.145	138.145	C491	1	9	0.25	7	18	14	0	18.2333	1094	18	17	22	18.2894	1097.37	6	6	6053	11.747	6054	12.285	6057	12.399	NA	NA	NA
20160726	Medium	43	5	5	18	31	6	18.5183	138.518	C490	2	10	0.01	9	18	36	30	18.6083	1116.5	NA	NA	NA	NA	NA	9	9	6058	11.493	6059	12.526	6060	12.047	NA	NA	NA
20160726	Medium	44	5	5	18	50	23	18.8397	138.84	C489	1	10	0.01	9	18	56	30	18.9417	1136.5	NA	NA	NA	NA	NA	9	9	6061	12.565	6062	11.931	6063	11.283	NA	NA	NA
20160726	Medium	45	5	5	19	6	44	19.1122	139.112	C486	3	14	0.25	12	19	11	45	19.1958	1151.75	19	13	23	19.2231	1153.38	11	11	6065	11.618	6067	11.685	6069	10.581	NA	NA	NA
20160726	Medium	46	5	5	19	21	30	19.3583	139.358	C489	2	13	0.12	8	19	26	30	19.4417	1166.5	NA	NA	NA	NA	NA	8	8	6070	11.165	6071	11.948	6072	11.775	NA	NA	NA
20160726	Medium	47	5	5	19	35	56	19.5989	139.599	C486	2	14	0.05	14	19	41	0	19.6833	1181	NA	NA	NA	NA	NA	14	14	6074	10.848	6075	10.9	6076	11.672	NA	NA	NA
20160727	Medium	48	5	5	15	8	7	15.1353	135.135	C494	2	14	0.12	6	15	14	8	15.2356	914.133	15	16	50	15.2806	916.833	3	3	6081	11.173	6082	10.453	6084	11.514	NA	NA	NA
20160727	Medium	49	5	5	15	24	39	15.4108	135.411	C494	1	13	0.01	13	15	29	51	15.4975	929.85	NA	NA	NA	NA	NA	13	13	6087	12.088	6088	11.779	6090	11.762	NA	NA	NA
20160727	Medium	50	5	5	15	42	15	15.7042	135.704	C492	2	13	0.05	13	15	48	4	15.8011	948.067	NA	NA	NA	NA	NA	13	13	6091	11.94	6092	12.008	6093	11.956	NA	NA	NA
20160727	Medium	51	5	5	16	0	0	16	136	C495	3	15	0.25	15	16	6	20	16.1056	966.333	16	7	40	16.1278	967.667	14	14	6096	11.803	6097	11.441	6098	11.24	NA	NA	NA
20160727	Medium	52	5	5	16	17	53	16.2981	136.298	C494	3	15	0.25	15	16	23	13	16.3869	983.217	16	26	25	16.4403	986.417	12	11	6100	11.623	6104	11.995	6106	11.706	NA	NA	NA
20160727	Medium	53	5	5	16	34	34	16.5761	136.576	C495	2	15	0.01	14	16	42	26	16.7072	1002.43	NA	NA	NA	NA	NA	14	14	6107	11.691	6108	11.599	6110	11.781	NA	NA	NA
20160727	Medium	54	5	5	16	54	19	16.9053	136.905	C495	1	13	0.12	13	16	59	17	16.9881	1019.28	NA	NA	NA	NA	NA	13	12	6113	11.885	6115	11.411	6118	11.912	NA	NA	NA
20160727	Medium	55	5	5	17	10	40	17.1778	137.178	C493	1	9	0.05	9	17	15	54	17.265	1035.9	NA	NA	NA	NA	NA	9	9	6120	11.564	6123	11.489	6126	10.954	NA	NA	NA
20160727	Medium	56	5	5	17	26	40	17.4444	137.444	C492	1	14	0.12	14	17	32	15	17.5375	1052.25	NA	NA	NA	NA	NA	14	14	6127	11.014	6134	11.655	6137	11.901	NA	NA	NA
20160731	Medium	57	5	5	15	2	57	15.0492	135.049	C512	1	11	0.01	6	15	10	0	15.1667	910	15	10	32	15.1756	910.533	3	2	6206	12.517	6207	11.517	6209	12.803	NA	NA	NA
20160731	Medium	58	5	5	15	37	44	15.6289	135.629	C511	3	15	0.25	15	15	44	0	15.7333	944	NA	NA	NA	NA	NA	15	15	6213	11.548	6214	11.252	6217	11.425	NA	NA	NA
20160731	Medium	59	5	5	15	55	38	15.9272	135.927	C511	5	13	0.05	13	16	3	4	16.0511	963.067	NA	NA	NA	NA	NA	13	13	6219	11.911	6220	9.988	6221	11.723	NA	NA	NA
20160731	Medium	60	5	5	16	14	10	16.2361	136.236	C511	1	12	0.12	11	16	19	36	16.3267	979.6	16	21	19	16.3553	981.317	10	10	6223	11.82	6225	11.812	6226	11.482	NA	NA	NA
20160731	Medium	61	5	5	17	2	4	17.0344	137.034	C511	4	12	0.01	10	17	9	21	17.1558	1029.35	NA	NA	NA	NA	NA	10	9	6228	11.822	6229	12.02	6230	11.758	NA	NA	NA
20160731	Medium	62	5	5	17	36	45	17.6125	137.613	C511	2	9	0.05	8	17	42	32	17.7089	1062.53	NA	NA	NA	NA	NA	8	8	6231	11.442	6232	11.768	6233	11.902	NA	NA	NA
20160731	Medium	63	5	5	17	53	23	17.8897	137.89	C510	1	6	0.25	5	17	59	10	17.9861	1079.17	NA	NA	NA	NA	NA	5	5	6236	11.128	6238	11.516	6239	11.459	NA	NA	NA
20160731	Medium	64	5	5	18	11	30	18.1917	138.192	C510	2	6	0.01	6	18	17	22	18.2894	1097.37	NA	NA	NA	NA	NA	6	6	6243	10.657	6244	11.36	6245	11.217	NA	NA	NA
20160731	Medium	65	5	5	18	28	15	18.4708	138.471	C510	3	7	0.12	6	18	34	11	18.5697	1114.18	NA	NA	NA	NA	NA	6	6	6249	10.482	6250	11.054	6251	10.913	NA	NA	NA
20160726	Medium	66	5	5	19	52	42	19.8783	139.878	C487	2	9	0.05	4	19	57	50	19.9639	1197.83	20	0	0	20	1200	0	0	6077	11.636	6079	11.907	6080	11.441	NA	NA	NA
20160802	Medium	67	5	5	15	7	10	15.1194	135.119	C525	1	13	0.05	13	15	12	18	15.205	912.3	15	15	50	15.2639	915.833	10	8	6263	12.139	6264	12.215	6266	12.389	NA	NA	NA
20160802	Medium	68	5	5	15	25	35	15.4264	135.426	C519	2	15	0.01	10	15	32	14	15.5372	932.233	15	35	43	15.5953	935.717	9	9	6269	11.977	6270	12.317	6271	12.1	NA	NA	NA
20160802	Medium	69	5	5	15	43	50	15.7306	135.731	C525	2	13	0.25	12	15	50	11	15.8364	950.183	15	52	2	15.8672	952.033	10	10	6272	12.031	6274	12.041	6275	11.587	NA	NA	NA
20160802	Medium	70	5	5	16	2	27	16.0408	136.041	C522	1	13	0.12	13	16	7	42	16.1283	967.7	16	9	8	16.1522	969.133	6	5	6278	12.462	6279	12.993	6281	12.281	NA	NA	NA
20160802	Medium	71	5	5	16	20	0	16.3333	136.333	C521	2	15	0.25	14	16	25	52	16.4311	985.867	16	27	35	16.4597	987.583	12	12	6284	11.766	6287	11.806	6288	12.634	NA	NA	NA
20160802	Medium	72	5	5	16	39	15	16.6542	136.654	C519	3	12	0.12	5	16	44	42	16.745	1004.7	16	45	38	16.7606	1005.63	3	3	6290	11.573	6293	12.254	6295	12.45	NA	NA	NA
20160802	Medium	73	5	5	16	56	18	16.9383	136.938	C519	1	13	0.01	6	17	1	18	17.0217	1021.3	17	3	8	17.0522	1023.13	3	3	6296	12.578	6298	12.253	6299	12.312	NA	NA	NA
20160802	Medium	74	5	5	17	12	13	17.2036	137.204	C521	1	14	0.05	12	17	18	5	17.3014	1038.08	17	19	55	17.3319	1039.92	10	10	6304	12.147	6307	11.782	6308	12.067	NA	NA	NA
20160802	Medium	75	5	5	17	30	40	17.5111	137.511	C517	1	13	0.12	9	17	36	5	17.6014	1056.08	17	37	24	17.6233	1057.4	1	1	6311	11.681	6312	11.764	6314	12.114	NA	NA	NA
20160802	Medium	76	5	5	17	48	10	17.8028	137.803	C522	2	13	0.05	13	17	53	39	17.8942	1073.65	17	55	6	17.9183	1075.1	8	7	6316	12.38	6317	12.157	6318	12.178	NA	NA	NA
20160802	Medium	77	5	5	18	5	24	18.09	138.09	C517	2	12	0.25	7	18	11	47	18.1964	1091.78	18	12	37	18.2103	1092.62	1	0	6319	11.667	6320	10.79	6321	11.675	NA	NA	NA
20160802	Medium	78	5	5	18	20	45	18.3458	138.346	C517	3	14	0.01	11	18	25	34	18.4261	1105.57	18	26	27	18.4408	1106.45	10	8	6325	12.037	6326	11.595	6327	11.842	NA	NA	NA
20160803	Medium	79	5	5	15	3	20	15.0556	135.056	C536	3	13	0.25	11	15	11	46	15.1961	911.767	15	14	34	15.2428	914.567	7	7	6336	11.713	6338	11.998	6340	11.004	NA	NA	NA
20160803	Medium	80	5	5	15	23	40	15.3944	135.394	C535	2	14	0.05	14	15	30	5	15.5014	930.083	15	31	7	15.5186	931.117	13	13	6341	11.696	6342	11.441	6345	11.64	NA	NA	NA
20160803	Medium	81	5	5	15	44	45	15.7458	135.746	C536	2	14	0.12	14	15	52	7	15.8686	952.117	NA	NA	NA	NA	NA	14	14	6347	10.903	6349	11.371	6351	11.614	NA	NA	NA
20160803	Medium	82	5	5	16	7	0	16.1167	136.117	C526	1	14	0.01	13	16	13	27	16.2242	973.45	NA	NA	NA	NA	NA	13	13	6353	11.311	6354	11.866	6355	11.748	NA	NA	NA
20160803	Medium	83	5	5	16	27	20	16.4556	136.456	C536	1	9	0.05	9	16	32	30	16.5417	992.5	NA	NA	NA	NA	NA	9	9	6356	12.135	6357	11.456	6359	11.487	NA	NA	NA
20160803	Medium	84	5	5	16	57	38	16.9606	136.961	C528	4	14	0.25	13	17	3	38	17.0606	1023.63	17	4	34	17.0761	1024.57	9	8	6360	12.284	6365	11.469	6366	12.206	NA	NA	NA
20160803	Medium	85	5	5	17	16	30	17.275	137.275	C532	1	15	0.12	15	17	22	14	17.3706	1042.23	17	25	31	17.4253	1045.52	12	11	6368	12.099	6369	12.58	6370	12.649	NA	NA	NA
20160803	Medium	86	5	5	17	39	15	17.6542	137.654	C533	1	14	0.01	14	17	46	5	17.7681	1066.08	NA	NA	NA	NA	NA	14	14	6371	11.571	6372	11.116	6373	11.699	NA	NA	NA
20160803	Medium	87	5	5	18	1	19	18.0219	138.022	C537	1	15	0.25	12	18	7	47	18.1297	1087.78	18	10	30	18.175	1090.5	11	11	6375	12.358	6376	11.981	6377	11.408	NA	NA	NA
20160804	Medium	88	5	5	15	7	50	15.1306	135.131	C543	1	14	0.05	11	15	13	11	15.2197	913.183	15	15	1	15.2503	915.017	7	7	6439	12.151	6441	12.182	6442	11.936	NA	NA	NA
20160804	Medium	89	5	5	15	23	30	15.3917	135.392	C541	1	14	0.25	13	15	29	20	15.4889	929.333	15	30	10	15.5028	930.167	6	6	6444	11.833	6445	12.223	6446	12.427	NA	NA	NA
20160804	Medium	90	5	5	15	41	7	15.6853	135.685	C544	1	14	0.01	13	15	47	12	15.7867	947.2	NA	NA	NA	NA	NA	13	13	6447	12.253	6448	11.723	6449	11.861	NA	NA	NA
20160804	Medium	91	5	5	15	58	32	15.9756	135.976	C543	2	12	0.12	7	16	3	52	16.0644	963.867	16	4	38	16.0772	964.633	2	2	6451	12.542	6452	12.398	6453	12.559	NA	NA	NA
20160804	Medium	92	5	5	17	1	46	17.0294	137.029	C547	2	10	0.25	10	17	7	0	17.1167	1027	17	12	40	17.2111	1032.67	9	9	6455	11.072	6458	10.649	6459	10.463	NA	NA	NA
20160804	Medium	93	5	5	17	20	0	17.3333	137.333	C548	1	15	0.01	15	17	28	5	17.4681	1048.08	NA	NA	NA	NA	NA	15	15	6460	11.603	6462	11.946	6463	11.61	NA	NA	NA
20160804	Medium	94	5	5	17	40	0	17.6667	137.667	C550	2	12	0.12	12	17	45	44	17.7622	1065.73	17	50	15	17.8375	1070.25	10	10	6464	11.041	6465	11.05	6466	11.623	NA	NA	NA
20160804	Medium	95	5	5	17	57	0	17.95	137.95	C546	3	15	0.05	14	18	2	20	18.0389	1082.33	18	6	45	18.1125	1086.75	13	13	6467	11.224	6468	10.766	6469	11.558	NA	NA	NA
20160804	Medium	96	5	5	18	15	10	18.2528	138.253	C545	3	13	0.01	11	18	20	24	18.34	1100.4	NA	NA	NA	NA	NA	11	11	6470	11.537	6471-2	11.364	6473	11.511	NA	NA	NA
20160804	Medium	97	5	5	18	33	2	18.5506	138.551	C545	2	14	0.12	13	18	38	18	18.6383	1118.3	18	40	20	18.6722	1120.33	11	11	6474	11.836	6475-6	11.413	6477	11.583	NA	NA	NA
20160804	Medium	98	5	5	18	49	40	18.8278	138.828	C545	1	15	0.25	14	18	55	38	18.9272	1135.63	NA	NA	NA	NA	NA	14	14	6478	10.084	6479-81	10.599	6483	11.209	NA	NA	NA
20160804	Medium	99	5	5	19	6	51	19.1142	139.114	C542	1	13	0.05	13	19	13	53	19.2314	1153.88	19	13	53	19.2314	1153.88	13	13	6485	11.925	6487	12.019	6488-9	12.316	NA	NA	NA
20160805	Medium	100	5	5	15	2	42	15.045	135.045	C559	2	10	0.05	6	15	8	26	15.1406	908.433	NA	NA	NA	NA	NA	6	6	6555	11.841	6557	11.547	6558	12.038	NA	NA	NA
20160805	Medium	101	5	5	15	18	37	15.3103	135.31	C559	1	12	0.12	7	15	24	19	15.4053	924.317	15	24	35	15.4097	924.583	0	0	6560	12.363	6561	12.075	6562	12.197	NA	NA	NA
20160805	Medium	102	5	5	15	32	53	15.5481	135.548	C555	1	14	0.25	13	15	38	1	15.6336	938.017	15	38	27	15.6408	938.45	2	2	6563	12.122	6564	11.381	6565	11.37	NA	NA	NA
20160805	Medium	103	5	5	15	47	45	15.7958	135.796	C560	2	12	0.01	12	15	54	20	15.9056	954.333	NA	NA	NA	NA	NA	12	12	6566	11.437	6567	10.738	6568	11.125	NA	NA	NA
20160805	Medium	104	5	5	16	5	50	16.0972	136.097	C558	1	12	0.25	12	16	10	52	16.1811	970.867	NA	NA	NA	NA	NA	12	12	6569	11.492	6570	11.496	6571	11.483	NA	NA	NA
20160805	Medium	105	5	5	16	23	50	16.3972	136.397	C557	1	13	0.12	11	16	29	22	16.4894	989.367	16	30	6	16.5017	990.1	5	5	6574	12.735	6575	11.739	6577	12.541	NA	NA	NA
20160805	Medium	106	5	5	16	40	25	16.6736	136.674	C554	2	9	0.05	9	16	45	44	16.7622	1005.73	16	47	20	16.7889	1007.33	8	8	6578	11.49	6579	11.341	6580	11.63	NA	NA	NA
20160805	Medium	107	5	5	16	58	9	16.9692	136.969	C560	1	9	0.01	9	17	4	19	17.0719	1024.32	NA	NA	NA	NA	NA	9	9	6582	11.644	6586	10.654	6587	11.148	NA	NA	NA
20160805	Medium	108	5	5	17	18	27	17.3075	137.308	C558	2	7	0.12	7	17	23	29	17.3914	1043.48	NA	NA	NA	NA	NA	7	7	6589	11.397	6592	11.241	6593	11.85	NA	NA	NA
20160805	Medium	109	5	5	17	34	47	17.5797	137.58	C560	3	9	0.05	9	17	39	56	17.6656	1059.93	NA	NA	NA	NA	NA	9	9	6595	11.734	6597	11.044	6599	11.307	NA	NA	NA
20160805	Medium	110	5	5	17	51	47	17.8631	137.863	C554	1	6	0.01	6	18	0	56	18.0156	1080.93	NA	NA	NA	NA	NA	6	6	6603	11.501	6605	11.45	6607	11.41	NA	NA	NA
20160806	Medium	111	5	5	15	5	56	15.0989	135.099	C564	1	14	0.25	7	15	11	0	15.1833	911	15	11	20	15.1889	911.333	2	2	6609	12.182	6611	12.441	6612	12.291	NA	NA	NA
20160806	Medium	112	5	5	15	21	8	15.3522	135.352	C565	2	15	0.01	13	15	27	33	15.4592	927.55	15	31	15	15.5208	931.25	12	12	6613	11.522	6614	10.844	6615	10.933	NA	NA	NA
20160806	Medium	113	5	5	15	39	0	15.9167	135.917	C566	2	15	0.05	11	15	44	6	15.735	944.1	NA	NA	NA	NA	NA	11	11	6616	12.521	6619	12.097	6620	12.335	NA	NA	NA
20160806	Medium	114	5	5	15	55	0	16.1789	136.179	C566	1	14	0.12	13	16	0	8	16.0022	960.133	16	4	29	16.0747	964.483	12	12	6622	12.2	6623	13.042	6624	12.373	NA	NA	NA
20160806	Medium	115	5	5	16	10	44	16.4583	136.458	C567	1	13	0.05	12	16	16	34	16.2761	976.567	16	19	11	16.3197	979.183	9	9	6625	12.322	6627	11.575	6628	12.251	NA	NA	NA
20160806	Medium	116	5	5	16	27	30	16.7122	136.712	C569	2	8	0.12	6	16	32	26	16.5406	992.433	16	34	45	16.5792	994.75	2	2	6630	12.379	6633	12.283	6636	12.521	NA	NA	NA
20160806	Medium	117	5	5	16	42	44	16.9917	136.992	C568	1	10	0.01	11	16	47	0	16.7833	1007	16	50	37	16.8436	1010.62	10	10	6640	11.471	6643	11.313	6644	11.798	NA	NA	NA
20160806	Medium	118	5	5	16	59	30	17.3706	137.371	C567	2	12	0.25	12	17	5	53	17.0981	1025.88	17	6	55	17.1153	1026.92	9	9	6646	10.36	6647	11.642	6648	11.946	NA	NA	NA
20160806	Medium	119	5	5	17	22	14	17.6189	137.619	C565	3	10	0.25	9	17	27	48	17.4633	1047.8	17	28	38	17.4772	1048.63	3	2	6652	10.842	6653	10.971	6655	11.366	NA	NA	NA
20160806	Medium	120	5	5	17	37	8	17.8808	137.881	C562	1	10	0.05	9	17	42	53	17.7147	1062.88	NA	NA	NA	NA	NA	9	7	6657	12.143	6659	12.084	6660	11.544	NA	NA	NA
20160806	Medium	121	5	5	17	52	51	18.1556	138.156	C569	1	9	0.01	7	17	58	55	17.9819	1078.92	NA	NA	NA	NA	NA	7	7	6661	12.066	6662	12.397	6663	12.744	NA	NA	NA
20160806	Medium	122	5	5	18	9	20	#REF!	#REF!	C565	1	6	0.12	5	18	15	46	18.2628	1095.77	NA	NA	NA	NA	NA	5	5	6664	10.909	6667	11.14	6671	10.932	NA	NA	NA
20170707	Low	1	5	5	14	32	0	14.5333	134.533	216	3	14	0.22	9	14	45	30	14.7583	885.5	14	47	19	14.7886	887.317	7	6	NA	NA	NA	NA	NA	NA	33	33	33
20170707	Low	2	5	5	14	57	30	14.9583	134.958	216	2	13	0	13	15	2	30	15.0417	902.5	NA	NA	NA	NA	NA	13	13	NA	NA	NA	NA	NA	NA	33	33	33
20170707	Low	3	5	5	14	57	30	14.9583	134.958	216	2	13	0.1	13	15	11	35	15.1931	911.583	15	13	40	15.2278	913.667	8	8	NA	NA	NA	NA	NA	NA	33	33	33
20170707	Low	4	5	5	15	23	0	15.3833	135.383	213	2	9	0	9	15	28	0	15.4667	928	NA	NA	NA	NA	NA	9	9	NA	NA	NA	NA	NA	NA	32	33	33
20170707	Low	5	5	5	15	23	0	15.3833	135.383	213	2	9	0.01	9	15	37	11	15.6197	937.183	15	42	45	15.7125	942.75	7	7	NA	NA	NA	NA	NA	NA	32	33	33
20170707	Low	6	5	5	15	50	20	15.8389	135.839	210	2	8	0	8	15	55	20	15.9222	955.333	NA	NA	NA	NA	NA	8	8	NA	NA	NA	NA	NA	NA	32	32	32
20170707	Low	7	5	5	15	50	20	15.8389	135.839	210	2	8	0.005	8	16	7	0	16.1167	967	NA	NA	NA	NA	NA	8	8	NA	NA	NA	NA	NA	NA	32	32	32
20170715	Low	8	5	5	13	51	20	13.8556	133.856	269	3	11	0	10	13	56	20	13.9389	836.333	NA	NA	NA	NA	NA	10	10	NA	NA	NA	NA	NA	NA	32	32	32
20170715	Low	9	5	5	13	51	20	13.8556	133.856	269	3	11	0.01	10	14	5	0	14.0833	845	NA	NA	NA	NA	NA	10	10	NA	NA	NA	NA	NA	NA	32	32	32
20170715	Low	10	5	5	13	51	20	13.8556	133.856	269	3	11	0.22	10	14	12	16	14.2044	852.267	14	13	10	14.2194	853.167	9	9	NA	NA	NA	NA	NA	NA	32	32	32
20170715	Low	11	5	5	14	20	20	14.3389	134.339	269	2	14	0.005	12	14	29	20	14.4889	869.333	NA	NA	NA	NA	NA	12	12	NA	NA	NA	NA	NA	NA	32	32	32
20170715	Low	12	5	5	14	20	20	14.3389	134.339	269	2	14	0.1	12	14	38	12	14.6367	878.2	14	41	5	14.6847	881.083	10	10	NA	NA	NA	NA	NA	NA	32	32	32
20170715	Low	13	5	5	14	49	19	14.8219	134.822	267	4	13	0	12	14	54	19	14.9053	894.317	NA	NA	NA	NA	NA	12	12	NA	NA	NA	NA	NA	NA	33	33	34
20170715	Low	14	5	5	14	49	19	14.8219	134.822	267	4	13	0.1	12	15	3	0	15.05	903	15	8	5	15.1347	908.083	11	11	NA	NA	NA	NA	NA	NA	33	33	34
20170715	Low	15	5	5	15	13	9	15.2192	135.219	267	3	11	0.01	10	15	18	22	15.3061	918.367	NA	NA	NA	NA	NA	10	10	NA	NA	NA	NA	NA	NA	33	33	34
20170715	Low	16	5	5	15	28	55	15.4819	135.482	267	2	12	0.22	12	15	33	55	15.5653	933.917	15	34	49	15.5803	934.817	11	11	NA	NA	NA	NA	NA	NA	33	33	34
20170715	Low	17	5	5	15	43	5	15.7181	135.718	267	1	10	0	10	15	48	5	15.8014	948.083	NA	NA	NA	NA	NA	10	10	NA	NA	NA	NA	NA	NA	33	33	34
20170715	Low	18	5	5	15	43	5	15.7181	135.718	267	1	10	0.005	10	15	57	21	15.9558	957.35	NA	NA	NA	NA	NA	10	10	NA	NA	NA	NA	NA	NA	33	33	34
20170715	Low	19	5	5	16	7	10	16.1194	136.119	264	1	14	0	14	16	12	10	16.2028	972.167	NA	NA	NA	NA	NA	14	13	NA	NA	NA	NA	NA	NA	33	33	33
20170715	Low	20	5	5	16	7	10	16.1194	136.119	264	1	14	0.005	13	16	20	55	16.3486	980.917	16	25	0	16.4167	985	12	11	NA	NA	NA	NA	NA	NA	33	33	33
20170715	Low	21	5	5	16	30	5	16.5014	136.501	264	2	13	0	12	16	35	5	16.5847	995.083	NA	NA	NA	NA	NA	12	12	NA	NA	NA	NA	NA	NA	33	33	33
20170715	Low	22	5	5	16	30	5	16.5014	136.501	264	2	13	0.001	12	16	43	55	16.7319	1003.92	NA	NA	NA	NA	NA	11	11	NA	NA	NA	NA	NA	NA	33	33	33
20170715	Low	23	5	5	16	49	40	16.8278	136.828	264	2	11	0.01	11	16	55	28	16.9244	1015.47	16	57	0	16.95	1017	8	8	NA	NA	NA	NA	NA	NA	33	33	33
20170715	Low	24	5	5	17	9	12	17.1533	137.153	263	1	12	0	12	17	14	12	17.2367	1034.2	NA	NA	NA	NA	NA	12	12	NA	NA	NA	NA	NA	NA	33	33	33
20170715	Low	25	5	5	17	9	12	17.1533	137.153	263	1	12	0.001	12	17	23	0	17.3833	1043	17	28	29	17.4747	1048.48	11	10	NA	NA	NA	NA	NA	NA	33	33	33
20170715	Low	26	5	5	17	29	0	17.4833	137.483	263	1	10	0.22	9	17	34	3	17.5675	1054.05	17	35	4	17.5844	1055.07	6	5	NA	NA	NA	NA	NA	NA	33	33	33
20170715	Low	27	5	5	17	43	17	17.7214	137.721	263	2	8	0.005	8	17	48	17	17.8047	1068.28	17	48	46	17.8128	1068.77	2	2	NA	NA	NA	NA	NA	NA	33	33	33
20170715	Low	28	5	5	17	57	0	17.95	137.95	263	3	8	0.1	8	18	3	0	18.05	1083	18	3	37	18.0603	1083.62	0	0	NA	NA	NA	NA	NA	NA	33	33	33
20170715	Low	29	5	5	18	10	30	18.175	138.175	280	1	14	0	12	18	15	30	18.2583	1095.5	NA	NA	NA	NA	NA	12	12	NA	NA	NA	NA	NA	NA	32	32	32
20170715	Low	30	5	5	18	10	30	18.175	138.175	280	1	14	0.001	12	18	24	31	18.4086	1104.52	18	29	43	18.4953	1109.72	11	11	NA	NA	NA	NA	NA	NA	32	32	32
20170715	Low	31	5	5	18	30	15	18.5042	138.504	280	1	11	0.01	11	18	35	15	18.5875	1115.25	18	39	37	18.6603	1119.62	10	9	NA	NA	NA	NA	NA	NA	32	32	32
20170715	Low	32	5	5	18	44	47	18.7464	138.746	276	2	13	0	12	18	49	47	18.8297	1129.78	NA	NA	NA	NA	NA	12	12	NA	NA	NA	NA	NA	NA	32	33	33
20170715	Low	33	5	5	18	44	47	18.7464	138.746	276	2	13	0.001	12	18	58	32	18.9756	1138.53	NA	NA	NA	NA	NA	12	12	NA	NA	NA	NA	NA	NA	32	33	33
20170715	Low	34	5	5	19	4	17	19.0714	139.071	276	2	12	0.1	12	19	9	20	19.1556	1149.33	19	13	5	19.2181	1153.08	11	11	NA	NA	NA	NA	NA	NA	32	33	33
20170715	Low	35	5	5	19	15	5	19.2514	139.251	276	2	11	0.22	11	19	20	20	19.3389	1160.33	NA	NA	NA	NA	NA	11	11	NA	NA	NA	NA	NA	NA	32	33	33
20170715	Low	36	5	5	19	29	23	19.4897	139.49	276	1	10	0.005	8	19	34	25	19.5736	1174.42	19	38	20	19.6389	1178.33	5	5	NA	NA	NA	NA	NA	NA	32	33	33
20170715	Low	37	5	5	19	44	39	19.7442	139.744	279	1	15	0	11	19	49	39	19.8275	1189.65	NA	NA	NA	NA	NA	11	11	NA	NA	NA	NA	NA	NA	33	33	33
20170715	Low	38	5	5	19	44	39	19.7442	139.744	279	1	15	0.001	11	19	56	3	19.9342	1196.05	20	0	50	20.0139	1200.83	10	10	NA	NA	NA	NA	NA	NA	33	33	33
20170715	Low	39	5	5	20	1	3	20.0175	140.017	279	1	10	0.01	10	20	6	3	20.1008	1206.05	20	10	30	20.175	1210.5	9	9	NA	NA	NA	NA	NA	NA	33	33	33
20170715	Low	40	5	5	20	15	0	20.25	140.25	279	3	15	0.005	15	20	20	0	20.3333	1220	20	24	58	20.4161	1224.97	13	13	NA	NA	NA	NA	NA	NA	34	33	34
20170715	Low	41	5	5	20	25	45	20.4292	140.429	279	3	13	0.1	13	20	31	9	20.5192	1231.15	NA	NA	NA	NA	NA	13	13	NA	NA	NA	NA	NA	NA	33	34	34
20170715	Low	42	5	5	20	36	54	20.615	140.615	279	3	13	0.005	13	20	42	0	20.7	1242	20	46	20	20.7722	1246.33	12	12	NA	NA	NA	NA	NA	NA	33	34	34
20170715	Low	43	5	5	20	51	45	20.8625	140.863	281	1	13	0	13	20	56	45	20.9458	1256.75	NA	NA	NA	NA	NA	13	13	NA	NA	NA	NA	NA	NA	32	32	32
20170715	Low	44	5	5	20	51	45	20.8625	140.863	281	1	13	0.001	13	21	2	30	21.0417	1262.5	NA	NA	NA	NA	NA	13	12	NA	NA	NA	NA	NA	NA	32	32	32
20170715	Low	45	5	5	21	8	15	21.1375	141.137	281	1	13	0.22	12	21	13	31	21.2253	1273.52	21	18	12	21.3033	1278.2	11	10	NA	NA	NA	NA	NA	NA	32	32	32
20170715	Low	46	5	5	21	23	30	21.3917	141.392	281	2	12	0.01	12	21	28	32	21.4756	1288.53	21	30	2	21.5006	1290.03	10	7	NA	NA	NA	NA	NA	NA	32	32	32
20170715	Low	47	5	5	21	38	30	21.6417	141.642	272	2	10	0	8	21	43	30	21.725	1303.5	NA	NA	NA	NA	NA	8	8	NA	NA	NA	NA	NA	NA	32	32	32
20170715	Low	48	5	5	21	38	30	21.6417	141.642	272	2	10	0.001	8	21	52	52	21.8811	1312.87	NA	NA	NA	NA	NA	8	8	NA	NA	NA	NA	NA	NA	32	32	32
20170715	Low	49	5	5	22	4	30	22.075	142.075	272	1	12	0.005	12	22	9	30	22.1583	1329.5	22	12	10	22.2028	1332.17	11	9	NA	NA	NA	NA	NA	NA	32	32	32
20170715	Low	50	5	5	22	20	15	22.3375	142.338	275	2	15	0	11	22	25	15	22.4208	1345.25	22	25	45	22.4292	1345.75	9	8	NA	NA	NA	NA	NA	NA	33	33	33
20170715	Low	51	5	5	22	20	15	22.3375	142.338	275	2	15	0.1	9	22	34	15	22.5708	1354.25	22	36	12	22.6033	1356.2	7	7	NA	NA	NA	NA	NA	NA	33	33	33
20170715	Low	52	5	5	22	43	36	22.7267	142.727	279	2	13	0.1	12	22	48	36	22.81	1368.6	22	49	45	22.8292	1369.75	10	9	NA	NA	NA	NA	NA	NA	34	35	35
20170720	Low	53	5	5	13	11	22	13.1894	133.189	303	2	14	0	13	13	16	22	13.2728	796.367	NA	NA	NA	NA	NA	13	13	NA	NA	NA	NA	NA	NA	32	33	33
20170720	Low	54	5	5	13	11	22	13.1894	133.189	303	2	14	0.001	13	13	24	0	13.4	804	NA	NA	NA	NA	NA	13	13	NA	NA	NA	NA	NA	NA	32	33	33
20170720	Low	55	5	5	13	29	45	13.4958	133.496	303	2	13	0.22	13	13	35	15	13.5875	815.25	13	38	52	13.6478	818.867	11	10	NA	NA	NA	NA	NA	NA	32	33	33
20170720	Low	56	5	5	13	41	0	13.6833	133.683	303	2	10	0.005	10	13	47	3	13.7842	827.05	NA	NA	NA	NA	NA	10	10	NA	NA	NA	NA	NA	NA	32	33	33
20170720	Low	57	5	5	13	57	30	13.9583	133.958	303	1	15	0.01	15	14	4	2	14.0672	844.033	14	7	8	14.1189	847.133	13	13	NA	NA	NA	NA	NA	NA	32	33	33
20170720	Low	58	5	5	14	10	0	14.1667	134.167	303	1	13	0.1	13	14	16	0	14.2667	856	NA	NA	NA	NA	NA	13	13	NA	NA	NA	NA	NA	NA	32	33	33
20170720	Low	59	5	5	14	26	24	14.44	134.44	304	1	15	0	14	14	31	24	14.5233	871.4	NA	NA	NA	NA	NA	14	14	NA	NA	NA	NA	NA	NA	31	31	32
20170720	Low	60	5	5	14	26	24	14.44	134.44	304	1	15	0.01	14	14	40	22	14.6728	880.367	14	46	20	14.7722	886.333	14	12	NA	NA	NA	NA	NA	NA	31	31	32
20170720	Low	61	5	5	14	46	7	14.7686	134.769	304	1	12	0.001	12	14	51	30	14.8583	891.5	NA	NA	NA	NA	NA	12	12	NA	NA	NA	NA	NA	NA	31	31	32
20170720	Low	62	5	5	14	57	15	14.9542	134.954	304	1	12	0.22	12	15	2	21	15.0392	902.35	15	7	7	15.1186	907.117	11	11	NA	NA	NA	NA	NA	NA	31	31	32
20170720	Low	63	5	5	15	12	49	15.2136	135.214	304	2	15	0	14	15	17	49	15.2969	917.817	NA	NA	NA	NA	NA	14	14	NA	NA	NA	NA	NA	NA	31	31	32
20170720	Low	64	5	5	15	12	49	15.2136	135.214	304	2	14	0.1	14	15	26	41	15.4447	926.683	15	28	59	15.4831	928.983	12	10	NA	NA	NA	NA	NA	NA	31	31	32
20170720	Low	65	5	5	15	32	30	15.5417	135.542	304	2	10	0.005	10	15	37	30	15.625	937.5	15	40	30	15.675	940.5	9	9	NA	NA	NA	NA	NA	NA	31	31	32
20170720	Low	66	5	5	15	47	0	15.7833	135.783	306	1	14	0	14	15	52	0	15.8667	952	15	55	18	15.9217	955.3	13	13	NA	NA	NA	NA	NA	NA	33	33	31
20170720	Low	67	5	5	15	47	0	15.7833	135.783	306	1	14	0.001	13	16	0	52	16.0144	960.867	16	5	17	16.0881	965.283	11	10	NA	NA	NA	NA	NA	NA	33	33	31
20170720	Low	68	5	5	16	6	36	16.11	136.11	306	1	11	0.01	10	16	11	36	16.1933	971.6	NA	NA	NA	NA	NA	10	8	NA	NA	NA	NA	NA	NA	33	33	31
20170720	Low	69	5	5	17	52	7	17.8686	137.869	302	1	15	0	14	17	57	7	17.9519	1077.12	NA	NA	NA	NA	NA	14	14	NA	NA	NA	NA	NA	NA	33	33	33
20170720	Low	70	5	5	17	52	7	17.8686	137.869	302	1	14	0.001	14	18	7	9	18.1192	1087.15	18	10	1	18.1669	1090.02	12	12	NA	NA	NA	NA	NA	NA	33	33	33
20170720	Low	71	5	5	18	13	0	18.2167	138.217	302	1	12	0.22	12	18	18	0	18.3	1098	18	19	16	18.3211	1099.27	9	8	NA	NA	NA	NA	NA	NA	33	33	33
20170720	Low	72	5	5	18	28	16	18.4711	138.471	302	2	15	0.01	14	18	33	25	18.5569	1113.42	18	34	3	18.5675	1114.05	11	10	NA	NA	NA	NA	NA	NA	33	33	33
20170720	Low	73	5	5	18	39	9	18.6525	138.653	302	2	11	0.005	10	18	44	18	18.7383	1124.3	NA	NA	NA	NA	NA	10	10	NA	NA	NA	NA	NA	NA	33	33	33
20170720	Low	74	5	5	18	54	13	18.9036	138.904	302	3	14	0.1	14	18	59	17	18.9881	1139.28	19	1	30	19.025	1141.5	9	7	NA	NA	NA	NA	NA	NA	33	33	33
20170720	Low	75	5	5	19	10	10	19.1694	139.169	305	1	13	0	10	19	15	10	19.2528	1155.17	NA	NA	NA	NA	NA	10	10	NA	NA	NA	NA	NA	NA	33	33	33
20170720	Low	76	5	5	19	10	10	19.1694	139.169	305	1	13	0.001	10	19	23	55	19.3986	1163.92	19	25	20	19.4222	1165.33	6	5	NA	NA	NA	NA	NA	NA	33	33	33
20170720	Low	77	5	5	19	34	20	19.5722	139.572	307	1	13	0	13	19	39	20	19.6556	1179.33	NA	NA	NA	NA	NA	13	13	NA	NA	NA	NA	NA	NA	32	32	32
20170720	Low	78	5	5	19	34	20	19.5722	139.572	307	1	13	0.22	13	19	48	5	19.8014	1188.08	19	50	25	19.8403	1190.42	11	10	NA	NA	NA	NA	NA	NA	32	32	32
20170720	Low	79	5	5	19	53	50	19.8972	139.897	307	1	10	0.001	10	19	58	50	19.9806	1198.83	NA	NA	NA	NA	NA	10	10	NA	NA	NA	NA	NA	NA	32	32	32
20170720	Low	80	5	5	20	4	35	20.0764	140.076	307	1	10	0.1	10	20	9	35	20.1597	1209.58	NA	NA	NA	NA	NA	10	10	NA	NA	NA	NA	NA	NA	32	32	32
20170720	Low	81	5	5	20	15	20	20.2556	140.256	307	1	10	0.01	10	20	20	23	20.3397	1220.38	NA	NA	NA	NA	NA	10	10	NA	NA	NA	NA	NA	NA	32	32	32
20170720	Low	82	5	5	20	26	10	20.4361	140.436	307	1	10	0.005	10	20	31	10	20.5194	1231.17	NA	NA	NA	NA	NA	10	10	NA	NA	NA	NA	NA	NA	32	32	32
20170720	Low	83	5	5	20	40	18	20.6717	140.672	300	1	15	0	11	20	45	18	20.755	1245.3	NA	NA	NA	NA	NA	11	11	NA	NA	NA	NA	NA	NA	33	34	33
20170720	Low	84	5	5	20	40	18	20.6717	140.672	300	1	15	0.01	11	20	54	3	20.9008	1254.05	20	57	45	20.9625	1257.75	10	10	NA	NA	NA	NA	NA	NA	33	34	33
20170720	Low	85	5	5	21	0	0	21	141	300	1	10	0.001	10	21	5	0	21.0833	1265	NA	NA	NA	NA	NA	10	10	NA	NA	NA	NA	NA	NA	33	34	33
20170720	Low	86	5	5	21	10	45	21.1792	141.179	300	1	10	0.005	10	21	15	49	21.2636	1275.82	NA	NA	NA	NA	NA	10	10	NA	NA	NA	NA	NA	NA	33	34	33
20170720	Low	87	5	5	21	21	40	21.3611	141.361	300	1	10	0.1	10	21	28	0	21.4667	1288	NA	NA	NA	NA	NA	10	10	NA	NA	NA	NA	NA	NA	33	34	33
20170720	Low	88	5	5	21	42	7	21.7019	141.702	308	1	13	0	10	21	47	7	21.7853	1307.12	NA	NA	NA	NA	NA	10	10	NA	NA	NA	NA	NA	NA	31	31	33
20170720	Low	89	5	5	21	42	7	21.7019	141.702	308	1	13	0.22	10	21	57	38	21.9606	1317.63	21	58	33	21.9758	1318.55	5	4	NA	NA	NA	NA	NA	NA	31	31	33
20170720	Low	90	5	5	22	7	45	22.1292	142.129	298	1	15	0	12	22	12	45	22.2125	1332.75	NA	NA	NA	NA	NA	12	12	NA	NA	NA	NA	NA	NA	34	35	35
20170720	Low	91	5	5	22	7	45	22.1292	142.129	298	1	15	0.01	12	22	21	30	22.3583	1341.5	22	25	15	22.4208	1345.25	10	10	NA	NA	NA	NA	NA	NA	34	35	35
20170720	Low	92	5	5	22	27	15	22.4542	142.454	298	1	10	0.22	10	22	32	15	22.5375	1352.25	22	34	52	22.5811	1354.87	5	5	NA	NA	NA	NA	NA	NA	34	35	35
20170720	Low	93	5	5	22	42	0	22.7	142.7	298	2	15	0.001	12	22	47	0	22.7833	1367	22	49	5	22.8181	1369.08	7	7	NA	NA	NA	NA	NA	NA	34	35	35
20170720	Low	94	5	5	22	56	40	22.9444	142.944	299	1	15	0	14	23	1	40	23.0278	1381.67	23	3	11	23.0531	1383.18	13	13	NA	NA	NA	NA	NA	NA	34	34	34
20170720	Low	95	5	5	22	56	40	22.9444	142.944	299	1	15	0.001	13	23	10	30	23.175	1390.5	NA	NA	NA	NA	NA	13	13	NA	NA	NA	NA	NA	NA	34	34	34
20170720	Low	96	5	5	23	16	15	23.2708	143.271	299	1	13	0.01	13	23	21	15	23.3542	1401.25	NA	NA	NA	NA	NA	13	13	NA	NA	NA	NA	NA	NA	34	34	34
20170720	Low	97	5	5	23	27	0	23.45	143.45	299	1	13	0.22	13	23	32	0	23.5333	1412	23	33	12	23.5533	1413.2	11	11	NA	NA	NA	NA	NA	NA	34	34	34
20170720	Low	98	5	5	23	40	45	23.6792	143.679	297	3	15	0	14	23	45	45	23.7625	1425.75	NA	NA	NA	NA	NA	14	14	NA	NA	NA	NA	NA	NA	33	34	32
20170720	Low	99	5	5	23	40	45	23.6792	143.679	297	3	15	0.22	14	23	54	48	23.9133	1434.8	23	55	50	23.9306	1435.83	9	9	NA	NA	NA	NA	NA	NA	33	34	32
20170720	Low	100	5	6	0	4	44	24.0789	168.079	297	2	14	0.001	10	0	10	0	24.1667	1450	0	13	25	24.2236	1453.42	9	9	NA	NA	NA	NA	NA	NA	33	34	32
20170720	Low	101	5	6	0	19	0	24.3167	168.317	310	1	15	0	8	0	24	0	24.4	1464	0	25	50	24.4306	1465.83	7	7	NA	NA	NA	NA	NA	NA	34	34	34
20170720	Low	102	5	6	0	37	45	24.6292	168.629	301	1	9	0	8	0	42	45	24.7125	1482.75	NA	NA	NA	NA	NA	8	8	NA	NA	NA	NA	NA	NA	35	33	34
20170720	Low	103	5	6	0	37	45	24.6292	168.629	301	1	9	0.01	8	0	51	30	24.8583	1491.5	0	54	30	24.9083	1494.5	6	4	NA	NA	NA	NA	NA	NA	35	33	34
20170720	Low	104	5	6	1	1	45	25.0292	169.029	298	3	12	0.1	12	1	8	30	25.1417	1508.5	1	11	1	25.1836	1511.02	6	4	NA	NA	NA	NA	NA	NA	35	35	36

## Sheet: Fig 3
Date	Clutch	Stimulus	Starting Eggs	Hsu	Start time	H in test (at 10m)	Proportion hatched	1 min	2 min	3 min	4 min	5 min	6 min	7 min	8 min	9 min	10 min
20060601	06C001	rain1 1x	38	0	1904-01-01 22:03:00	0	0	0	0	0	0	0	0	0		0	0
20060601	06C003	snake1 1x	38	0	1904-01-01 22:21:00	2	0.0526316	0	0	1	2	2	2	2	2	2	2
20060601	06C005	rain1 2x	27	0	1904-01-01 22:20:00	0	0	0	0	0	0	0	0	0	0	0	0
20060601	06C007	snake1 2x	37	0	1904-01-01 23:01:00	2	0.0540541	0	0	0	0	0	0	2	2	2	2
20060601	06C002	rain1 1x	55	0	1904-01-01 22:57:00	1	0.0181818	0	0	0	0	0	0	0	0	0	0
20060601	06C004	snake1 1x	39	0	1904-01-01 23:17:00	1	0.025641	1	1	1	1	1	1	1	1	1	1
20060601	06C006	rain1 2x	33	1	1904-01-01 22:35:00	0	0	0	0	0	0	0	0	0	0	0	0
20060602	06C008	snake1 2x	52	0	1904-01-01 00:04:00	24	0.461538	2	7	12	16	18	21	22	22	23	24
20060602	06C009	snake1 2x	40	1	1904-01-01 20:57:00	1	0.025641	0	0	0	1	1	1	1	1	1	1
20060602	06C011	rain1 2x	28	0	1904-01-01 21:14:00	0	0	0	0	0	0	0	0	0	0	0	0
20060602	06C013	rain1 3x	48	1	1904-01-01 21:36:00	0	0	0	0	0	0	0	0	0	0	0	0
20060602	06C015	snake1 3x	68	0	1904-01-01 21:58:00	30	0.441176	3	12	24	27	27	29	29	29	30	30
20060602	06C017	rain1 4x	45	0	1904-01-01 22:24:00	1	0.0222222	0	1	1	1	1	1	1	1	1	1
20060602	06C019	snake1 4x	26	3	1904-01-01 22:48:00	14	0.608696	5	9	14	14	14	14	14	14	14	14
20060602	06C010	snake1 2x	40	2	1904-01-01 20:50:00	7	0.184211	0	0	5	5	7	7	7	7	7	7
20060602	06C012	rain1 2x	58	5	1904-01-01 21:35:00	1	0.0188679	0	0	1	1	1	1	1	1	1	1
20060602	06C014	rain1 3x	28	0	1904-01-01 22:00:00	1	0.0357143	0	0	0	0	0	0	0	0	0	1
20060602	06C016	snake1 3x	34	0	1904-01-01 22:20:00	21	0.617647	2	10	16	17	18	19	20	21	21	21
20060602	06C018	snake1 4x	31	0	1904-01-01 22:48:00	26	0.83871
20060604	06C020	rain1 4x	43	0	1904-01-01 21:43:00	4	0.0930233	0	4	4	4	4	4	4	4	4	4
20060604	06C021	rain1 5x	31	1	1904-01-01 22:04:00	0	0	0	0	0	0	0	0	0	0	0	0
20060604	06C022	snake1 5x	31	0	1904-01-01 22:23:00	29	0.935484	6	11	25	27	27	28	28	28	28	29
20060604	06C028	snake1 6x	45	1	1904-01-01 22:49:00	23	0.522727	3	14	22	22	22	23	23	23	23	23
20060604	06C029	rain1 6x	31	0	1904-01-01 23:09:00	0	0	0	0	0	0	0	0	0	0	0	0
20060607	06C031	rain1 6x	28	0	1904-01-01 22:07:00	1	0.0357143	0	1	1	1	1	1	1	1	1	1
20060607	06C033	snake1 6x	51	0	1904-01-01 23:00:00	39	0.764706	5	15	30	34	36	36	36	36	38	39
20060607	06C035	snake1 7x	48	2	1904-01-01 23:30:00	11	0.23913	1	9	11	11	11	11	11	11	11	11
20060608	06C039	rain1 6x	33	7	1904-01-01 00:18:00	4	0.153846	1	1	2	2	2	2	4	4	4	4
20060608	06C041	snake1 2x	28	3	1904-01-01 00:49:00	2	0.08	0	0	0	0	2	2	2	2	2	2
20060608	06C043	rain1 2x	46	1	1904-01-01 01:20:00	0	0	0	0	0	0	0	0	0	0	0	0
20060607	06C030	rain1 6x	38	0	1904-01-01 22:11:00	13	0.342105	3	10	12	12	13	13	13	13	13	13
20060607	06C032	snake1 6x	27	2	1904-01-01 22:36:00	9	0.36	3	5	7	8	9	9	9	9	9	9
20060607	06C034	rain1 7x	41	7	1904-01-01 23:02:00	15	0.441176	2	12	13	14	14	14	15	15	15	15
20060607	06C036	snake1 7x	36	1	1904-01-01 23:26:00	34	0.971429	22	30	32	32	32	33	33	33	33	33
20060607	06C038	snake1 6x	44	1	1904-01-01 23:50:00	41	0.953488	18	35	37	38	39	40	40	40	40	40
20060607	06C040	rain1 6x	38	3	1904-01-01 00:19:00	9	0.257143	3	5	5	6	6	6	6	7	7	9
20060608	06C042	rain1 1x	66	3	1904-01-01 00:55:00	0	0	0	0	0	0	0	0	0	0	0	0
20060608	06C044	snake1 1x	56	6	1904-01-01 01:08:00	5	0.1	0	0	0	1	3	5	5	5	5	5
20060608	06C046	rain1 3x	26	0	1904-01-01 01:36:00	0	0	0	0	0	0	0	0	0	0	0	0
20060608	06C048	snake1 5x	33	0	1904-01-01 22:50:00	28	0.848485	14	20	24	27	27	27	27	27	27	28
20060608	06C050	rain1 5x	58	0	1904-01-01 23:20:00	0	0	0	0	0	0	0	0	0	0	0	1
20060608	06C054	snake1 4x	39	9	1904-01-01 00:10:00	14	0.466667	7	12	14	14	14	14	14	14	14	14
20060608	06C052	rain1 4x	27	2	1904-01-01 23:43:00	1	0.04	0	0	0	0	0	0	0	0	0	1
20060609	06C055	rain1 7x	37	0	1904-01-01 00:35:00	0	0	0	0	0	0	0	0	0	0	0	0
20060609	06C056	snake1 7x	43	1	1904-01-01 00:58:00	36	0.857143	3	15	21	28	30	32	32	35	35	36
20060608	06C045	rain1 5x	32	0	1904-01-01 23:28:00	1	0.03125	0	1	1	1	1	1	1	1	1	1
20060609	06C047	snake1 5x	39	0	1904-01-01 00:25:00	15	0.384615	2	9	10	10	11	12	12	12	14	15
20060609	06C049	rain1 4x	36	2	1904-01-01 00:48:00	8	0.235294	0	8	8	8	8	8	8	8	8	8
20060609	06C042	snake1 4x	42	0	1904-01-01 01:10:00	13	0.309524	3	9	10	11	12	12	12	13	13	13
20060609	06C053	rain1 1x	40	0	1904-01-01 01:35:00	0	0	0	0	0	0	0	0	0	0	0	0
20060609	06C055	snake1 1x	41	0	1904-01-01 01:54:00	6	0.146341	1	1	6	6	6	6	6	6	6	6
20060609	06C057	rain1 5x	44	3	1904-01-01 21:17:00	2	0.0487805	1	1	2	2	2	2	2	2	2	2
20060610	06C058	rain1 5x	35	1	1904-01-01 21:06:00	0	0	0	0	0	0	0	0	0	0	0	0
20060610	06C059	snake1 5x	61	1	1904-01-01 21:28:00	26	0.433333	2	11	16	20	22	23	23	23	23	26
20060610	06C060	snake1 4x	33	0	1904-01-01 21:46:00	15	0.454545	5	5	14	14	14	14	14	14	15	15
20060610	06C061	rain1 4x	29	1	1904-01-01 22:07:00	1	0.0357143	0	0	1	1	1	1	1	1	1	1
20060614	06C073	rain1 7x	49	7	1904-01-01 22:18:00	0	0	0	0	0	0	0	0	0	0	0	0
20060614	06C075	snake1 7x	33	1	1904-01-01 22:40:00	18	0.5625	6	15	15	16	18	18	18	18	18	18
20060614	06C077	rain1 0.5x	35	4	1904-01-01 23:08:00	1	0.0322581	0	0	0	0	0	1	1	1	1	1
20060614	06C079	snake1 3x	55	0	1904-01-01 23:31:00	9	0.163636	1	7	8	8	8	9	9	9	9	9
20060615	06C081	rain1 3x	34	0	1904-01-01	3	0.0882353	0	0	2	3	3	3	3	3	3	3
20060615	06C083	rain1 7x	42	1	1904-01-01 00:28:00	0	0	0	0	0	0	0	0	0	0	0	0
20060615	06C085	snake1 7x	30	1	1904-01-01 00:51:00	9	0.310345	2	6	7	7	7	8	9	9	9	9
20060615	06C087	rain1 0.5x	51	0	1904-01-01 01:15:00	0	0	0	0	0	0	0	0	0	0	0	0
20060615	06C089	snake1 0.5x	32	0	1904-01-01 01:35:00	0	0	0	0	0	0	0	0	0	0	0	0
20060615	06C091	snake1 5x	34	2	1904-01-01 02:09:00	24	0.75	2	12	19	20	20	21	23	24	24	24
20060615	06C093	snake1 3x	41	1	1904-01-01 02:34:00	1	0.025	0	1	1	1	1	1	1	1	1	1
20060614	06C062	rain1 3x	39	0	1904-01-01 21:24:00	0	0	0	0	0	0	0	0	0	0	0	0
20060614	06C064	snake1 3x	41	2	1904-01-01 21:45:00	25	0.641026	4	12	19	21	22	23	24	25	25	25
20060614	06C066	rain1 7x	38	0	1904-01-01 22:10:00	6	0.157895	4	6	6	6	6	6	6	6	6	6
20060614	06C068	snake1 7x	32	0	1904-01-01 22:37:00	7	0.21875	0	2	6	7	7	7	7	7	7	7
20060614	06C070	rain1 0.5x	45	4	1904-01-01 23:08:00	0	0	0	0	0	0	0	0	0	0	0	0
20060614	06C072	rain1 1x	46	0	1904-01-01 23:49:00	0	0	0	0	0	0	0	0	0	0	0	0
20060615	06C074	snake1 1x	29	0	1904-01-01 00:17:00	1	0.0344828	0	0	1	1	1	1	1	1	1	1
20060615	06C076	snake1 6x	29	1	1904-01-01 00:38:00	15	0.535714	2	7	15	15	15	15	15	15	15	15
20060615	06C078	rain1 0.5x	42	0	1904-01-01 01:18:00	0	0	0	0	0	0	0	0	0	0	0	0
20060615	06C080	snake1 0.5x	23	0	1904-01-01 01:41:00	0	0	0	0	0	0	0	0	0	0	0	0
20060615	06C082	rain1 7x	51	1	1904-01-01 02:19:00	11	0.22	2	9	9	10	11	11	11	11	11	11
20060615	06C084	snake1 0.5x	37	4	1904-01-01 21:47:00	2	0.0606061	0	0	2	2	2	2	2	2	2	2
20060615	06C086	817 rain 3x	39	1	1904-01-01 22:12:00	0	0	0	0	0	0	0	0	0	0	0	0
20060615	06C088	812 rain 1x	32	0	1904-01-01 22:32:00	1	0.03125	0	0	0	0	1	1	1	1	1	1
20060615	06C090	812 rain 3x	29	0	1904-01-01 22:53:00	1	0.0344828	0	0	0	0	0	1	1	1	1	1
20060615	06C092	817 rain 1x	21	1	1904-01-01 23:16:00	0	0	0	0	0	0	0	0	0	0	0	0
20060615	06C094	comp snake 1x	23	0	1904-01-01 23:36:00	0	0	0	0	0	0	0	0	0	0	0	0
20060615	06C095	817 rain 1x	27	0	1904-01-01 21:39:00	0	0	0	0	0	0	0	0	0	0	0	0
20060615	06C097	snake1 0.5x	38	0	1904-01-01 21:50:00	0	0	0	0	0	0	0	0	0	0	0	0
20060615	06C099	812 rain 1x	31	0	1904-01-01 22:19:00	0	0	0	0	0	0	0	0	0	0	0	0
20060615	06C101	comp snake 1x	25	0	1904-01-01 22:39:00	4	0.16	0	1	3	3	3	3	4	4	4	4
20060615	06C103	comp snake 3x	30	0	1904-01-01 23:02:00	0	0	0	0	0	0	0	0	0	0	0	0
20060615	06C105	812 rain 3x	43	0	1904-01-01 23:19:00	1	0.0232558	0	1	1	1	1	1	1	1	1	1
20060616	06C107	817 rain 3x	27	0	1904-01-01 01:25:00	0	0	0	0	0	0	0	0	0	0	0	0
20060616	06C096	snake1 0.5x	23	0	1904-01-01 01:55:00	0	0	0	0	0	0	0	0	0	0	0	0
20060616	06C098	817 rain 3x	42	2	1904-01-01 21:14:00	6	0.15	2	3	4	6	6	6	6	6	6	6
20060616	06C102	comp snake 1x	44	0	1904-01-01 22:37:00	8	0.181818	1	2	3	7	7	7	7	7	8	8
20060616	06C104	812 rain 3x	23	0	1904-01-01 22:58:00	0	0	0	0	0	0	0	0	0	0	0	0
20060616	06C108	817 rain 1x	43	0	1904-01-01 23:20:00	1	0.0232558	1	1	1	1	1	1	1	1	1	1
20060616	06C110	812 rain 1x	45	0	1904-01-01 23:38:00	0	0	0	0	0	0	0	0	0	0	0	0
20060617	06C112	comp snake 3x	39	0	1904-01-01 00:09:00	11	0.282051	5	6	8	9	10	10	11	11	11	11
20060617	06C114	comp snake 3x	65	1	1904-01-01 01:01:00	9	0.140625	0	4	7	9	9	9	9	9	9	9
20060617	06C116	817 rain 5x	48	0	1904-01-01 01:30:00	1	0.0208333	1	1	1	1	1	1	1	1	1	1
20060617	06C118	817 rain 1x	72	0	1904-01-01 01:52:00	0	0	0	0	0	0	0	0	0	0	0	0
20060617	06C120	812 rain 5x	50	0	1904-01-01 02:15:00	1	0.02	0	0	0	1	1	1	1	1	1	1
20060617	06C122	comp snake 1x	27	0	1904-01-01 02:47:00	0	0	0	0	0	0	0	0	0	0	0	0
20060617	06C124	812 rain 1x	30	1	1904-01-01 03:07:00	0	0	0	0	0	0	0	0	0	0	0	0
20060617	06C126	comp snake 5x	32	0	1904-01-01 03:27:00	11	0.34375	3	6	6	10	10	11	11	11	11	11
20060616	06C100	812 rain 3x	23	0	1904-01-01 22:11:00	0	0	0	0	0	0	0	0	0	0	0	0
20060616	06C165	comp snake 1x	36	0	1904-01-01 22:33:00	0	0	0	0	0	0	0	0	0	0	0	0
20060616	06C106	comp snake 3x	32	0	1904-01-01 22:51:00	1	0.03125	0	0	1	1	1	1	1	1	1	1
20060616	06C109	817 rain 1x	31	0	1904-01-01 23:13:00	0	0	0	0	0	0	0	0	0	0	0	0
20060616	06C111	817 rain 3x	38	0	1904-01-01 23:25:00	0	0	0	0	0	0	0	0	0	0	0	0
20060617	06C113	812 rain 1x	25	0	1904-01-01 00:05:00	0	0	0	0	0	0	0	0	0	0	0	0
20060617	06C115	817 rain 5x	70	0	1904-01-01 00:28:00	0	0	0	0	0	0	0	0	0	0	0	0
20060617	06C117	812 rain 1x	35	0	1904-01-01 00:50:00	0	0	0	0	0	0	0	0	0	0	0	0
20060617	06C119	817 rain 1x	57	0	1904-01-01 01:10:00	0	0	0	0	0	0	0	0	0	0	0	0
20060617	06C121	812 rain 5x	44	0	1904-01-01 01:29:00	0	0	0	0	0	0	0	0	0	0	0	0
20060617	06C123	comp snake 1x	61	2	1904-01-01 01:49:00	1	0.0169492	0	0	1	1	1	1	1	1	1	1
20060617	06C125	comp snake 5x	45	1	1904-01-01 02:13:00	1	0.0227273	0	0	0	1	1	1	1	1	1	1
20060617	06C127	comp snake 5x	36	0	1904-01-01 02:44:00	3	0.0833333	1	1	1	2	2	2	2	3	3	3
20060622	06C128	comp snake 5x	35	0	1904-01-01 21:22:00	20	0.571429	1	7	13	15	17	20	20	20	20	20
20060622	06C130	812 rain 5x	56	0	1904-01-01 21:42:00	14	0.25	0	0	0	8	12	14	14	14	14	14
20060622	06C132	817 rain 5x	48	5	1904-01-01 22:12:00	20	0.465116	1	5	11	15	16	18	20	20	20	20
20060622	06C134	812 rain 1x	40	0	1904-01-01 22:35:00	0	0	0	0	0	0	0	0	0	0	0	0
20060622	06C136	817 rain 1x	36	0	1904-01-01 22:54:00	1	0.0277778	0	0	0	0	1	1	1	1	1	1
20060622	06C138	comp snake 1x	42	1	1904-01-01 23:12:00	1	0.0243902	0	0	1	1	1	1	1	1	1	1
20060622	06C140	comp snake 1x	36	0	1904-01-01 23:34:00	1	0.0277778	0	1	1	1	1	1	1	1	1	1
20060622	06C142	comp snake 3x	35	0	1904-01-01 23:53:00	21	0.6	5	12	17	20	20	20	20	20	21	21
20060623	06C144	812 rain 3x	31	3	1904-01-01 00:05:00	2	0.0714286	0	0	0	1	2	2	2	2	2	2
20060623	06C146	817 rain 3x	46	2	1904-01-01 00:44:00	6	0.136364	0	2	3	4	4	5	5	5	6	6
20060623	06C148	817 rain 1x	47	1	1904-01-01 20:43:00	1	0.0217391	0	0	0	0	0	0	1	1	1	1
20060623	06C150	812 rain 1x	31	3	1904-01-01 21:17:00	1	0.0357143	0	0	0	0	0	0	0	0	1	1
20060623	06C152	812 rain 1x	42	1	1904-01-01 21:38:00	1	0.0243902	0	0	0	1	1	1	1	1	1	1
20060623	06C154	comp snake 3x	37	7	1904-01-01 22:02:00	17	0.566667	5	6	11	14	16	17	17	17	17	17
20060623	06C156	817 rain 1x	41	1	1904-01-01 22:20:00	0	0	0	0	0	0	0	0	0	0	0	0
20060623	06C158	comp snake 1x	42	4	1904-01-01 22:40:00	0	0	0	0	0	0	0	0	0	0	0	0
20060623	06C160	812 rain 3x	34	3	1904-01-01 23:13:00	0	0	0	0	0	0	0	0	0	0	0	0
20060623	06C162	817 rain 3x	43	4	1904-01-01 23:33:00	1	0.025641	0	0	0	0	0	0	1	1	1	1
20060624	06C164	812 rain 3x	39	1	1904-01-01 00:35:00	2	0.0526316	0	0	0	0	1	1	2	2	2	2
20060624	06C166	comp snake 3x	31	0	1904-01-01 02:10:00	6	0.193548	1	6	6	6	6	6	6	6	6	6
20060624	06C168	812 rain 1x	37	2	1904-01-01 02:32:00	3	0.0857143	2	2	3	3	3	3	3	3	3	3
20060624	06C170	817 rain 1x	37	5	1904-01-01 03:03:00	2	0.0625	2	2	2	2	2	2	2	2	2	2
20060624	06C172	comp snake 1x	62	0	1904-01-01 03:27:00	1	0.016129	0	0	0	1	1	1	1	1	1	1
20060624	06C174	817 rain 3x	44	0	1904-01-01 03:48:00	0	0	0	0	0	0	0	0	0	0	0	0
20060624	06C176	comp snake 1x	45	0	1904-01-01 04:12:00	4	0.0888889	0	0	0	4	4	4	4	4	4	4
20060624	06C178	817 rain 3x	51	2	1904-01-01 04:31:00	3	0.0612245	2	2	2	3	3	3	3	3	3	3
20060624	06C153	comp snake 3x	62	1	1904-01-01 01:38:00	23	0.377049	0	6	10	18	20	21	21	23	23	23
20060624	06C155	817 rain 1x	44	3	1904-01-01 02:02:00	0	0	0	0	0	0	0	0	0	0	0	0
20060624	06C157	812 rain 1x	57	0	1904-01-01 02:25:00	0	0	0	0	0	0	0	0	0	0	0	0
20060624	06C159	comp snake 1x	44	3	1904-01-01 02:47:00	0	0	0	0	0	0	0	0	0	0	0	0
20060624	06C161	812 rain 3x	54	10	1904-01-01 03:22:00	1	0.0227273	0	0	0	1	1	1	1	1	1	1
20060624	06C163	817 rain 3x	55	2	1904-01-01 03:46:00	1	0.0188679	0	1	1	1	1	1	1	1	1	1
20060623	06C167	812 rain 3x	32	0	1904-01-01 21:01:00	1	0.03125	0	0	0	0	0	0	0	0	0	1
20060623	06C169	812 rain 3x	33	0	1904-01-01 21:28:00	0	0	0	0	0	0	0	0	0	0	0	0
20060623	06C171	817 rain 3x	30	6	1904-01-01 22:05:00	1	0.0416667	0	0	0	0	0	0	0	1	1	1
20060623	06C173	812 rain 1x	45	2	1904-01-01 22:31:00	0	0	0	0	0	0	0	0	0	0	0	0
20060623	06C175	comp snake 1x	43	0	1904-01-01 22:51:00	1	0.0232558	0	0	1	1	1	1	1	1	1	1
20060623	06C177	comp snake 3x	38	2	1904-01-01 23:15:00	1	0.0277778	1	1	1	1	1	1	1	1	1	1
20060623	06C179	comp snake 1x	39	1	1904-01-01 23:40:00	2	0.0526316	0	0	0	0	0	2	2	2	2	2
20060624	06C181	rain1 0.5x	30	0	1904-01-01 21:39:00	1	0.0333333	0	1	1	1	1	1	1	1	1	1
20060624	06C180	comp snake 3x	46	0	1904-01-01 21:37:00	2	0.0434783	1	1	1	1	2	2	2	2	2	2
20060624	06C182	comp snake 5x	36	2	1904-01-01 21:59:00	19	0.558824	1	1	7	15	15	15	15	16	18	19
20060624	06C184	rain1 0.5x	41	8	1904-01-01 22:33:00	0	0	0	0	0	0	0	0	0	0	0	0
20060624	06C186	817 rain 5x	51	2	1904-01-01 22:55:00	1	0.0204082	1	1	1	1	1	1	1	1	1	1
20060624	06C188	comp snake 3x	41	4	1904-01-01 23:35:00	26	0.702703	1	5	17	24	26	26	26	26	26	26
20060624	06C190	812 rain 5x	30	0	1904-01-01 23:59:00	1	0.0333333	0	0	0	0	0	0	0	0	0	1

## Sheet: Fig 4
DATE	SET#	CLUTCH	Stimulus	Type1	Type2	Type3	STARTING EGGS	HSU	START TIME	H IN TEST at 10m	Proportion Hatched	CLUTCH	1min (#H)	2min	3min	4min	5min	6min	7min	8min	9min	10min
20040704	2	253	D	NA	D	D	47	0	1904-01-01 00:06:00	20	0.425532	253	7	13	16	16	19	20	20	20	20	20
20040704	2	255	FI	FI	FI	NA	53	0	1904-01-01 00:27:00	9	0.169811	255	1	2	4	4	5	5	7	8	9	9
20040704	2	257	FO	FO	NA	FO	27	0	1904-01-01 00:50:00	8	0.296296	257	4	6	7	7	8	8	8	8	8	8
20040703	1	246	FO	FO	NA	FO	50	0	1904-01-01 22:16:00	31	0.62	246	18	24	29	31	31	31	31	31	31	31
20040703	1	248	D	NA	D	D	45	1	1904-01-01 22:37:00	24	0.545455	248	12	19	21	21	24	24	24	24	24	24
20040704	1	250	FI	FI	FI	NA	59	3	1904-01-01 00:05:00	0	0	250	0	0	0	0	0	0	0	0	0	0
20040706	3	261	FI	FI	FI	NA	36	1	1904-01-01 21:30:00	2	0.0571429	261	1	2	2	2	2	2	2	2	2	2
20040706	3	263	FO	F0	F0	F0	35	1	1904-01-01 22:03:00	12	0.352941	263	10	10	10	11	11	11	11	12	12	12
20040706	3	265	D	NA	D	D	68	1	1904-01-01 22:25:00	52	0.776119	265	43	52	52	52	52	52	52	52	52	52
20040706	4	267	D	NA	D	D	38	8	1904-01-01 22:45:00	6	0.2	267	2	3	3	4	4	6	6	6	6	6
20040706	4	269	FI	FI	FI	NA	62	0	1904-01-01 23:04:00	24	0.387097	269	16	19	20	21	21	21	21	24	24	24
20040706	4	271	FO	FO	NA	FO	69	0	1904-01-01 23:27:00	25	0.362319	271	13	18	21	22	22	22	23	25	25	25
20040706	5	262	FO	FO	NA	FO	36	3	1904-01-01 21:28:00	20	0.606061	262	12	16	18	19	19	19	19	19	19	20
20040706	5	264	FI	FI	FI	NA	49	3	1904-01-01 21:55:00	25	0.543478	264	17	20	20	21	23	255	25	25	25	25
20040706	5	266	D	NA	D	D	65	0	1904-01-01 22:32:00	30	0.461538	266	16	23	24	26	28	28	28	29	29	30
20040706	6	268	D	NA	D	D	32	2	1904-01-01 22:55:00	14	0.466667	268	3	5	8	9	10	13	13	13	14	14
20040706	6	270	FO	FO	NA	FO	51	1	1904-01-01 23:29:00	15	0.3	270	6	9	9	10	11	12	13	15	15	15
20040706	6	272	FI	FI	FI	NA	64	2	1904-01-01 23:52:00	20	0.322581	272	23	25	27	27	28	20	20	20	20	20
20040710	7	275	FO	FO	NA	FO	32	2	1904-01-01 22:04:00	0	0	275	0	0	0	0	0	0	0	0	0	0
20040710	7	277	D	NA	D	D	32	0	1904-01-01 22:22:00	6	0.1875	276	5	6	6	6	6	6	6	6	6	6
20040710	7	279	FI	FI	FI	NA	42	1	1904-01-01 22:40:00	4	0.097561	279	1	3	4	4	4	4	4	4	4	4
20040710	8	276	FI	FI	FI	NA	55	0	1904-01-01 22:14:00	8	0.145455	276	5	7	7	8	8	8	8	8	8	8
20040710	8	278	D	NA	D	D	44	7	1904-01-01 22:43:00	22	0.594595	278	20	21	21	21	22	22	22	22	22	22
20040710	8	280	FO	FO	NA	FO	53	1	1904-01-01 23:07:00	12	0.230769	280	3	6	7	10	11	12	12	12	12	12
20040710	9	286	FO	FO	NA	FO	32	0	1904-01-01 23:29:00	21	0.65625	286	13	17	18	18	19	19	20	21	21	21
20040710	9	287	FI	FI	FI	NA	50	1	1904-01-01 23:51:00	28	0.571429	287	23	24	26	26	27	27	27	28	28	28
20040711	9	288	D	NA	D	D	22	0	1904-01-01 00:10:00	14	0.636364	288	7	9	11	14	14	14	14	14	14	14
20040711	10	289	FI	FI	FI	NA	43	0	1904-01-01 21:30:00	17	0.395349	289	11	12	14	15	17	17	17	17	17	17
20040711	10	291	FO	FO	NA	FO	24	0	1904-01-01 21:52:00	19	0.791667	291	13	14	16	16	18	18	19	19	19	19
20040711	10	293	D	NA	D	D	66	0	1904-01-01 22:12:00	20	0.30303	293	34	38	39	40	40	40	40	41	41	41
20040711	11	295	D	NA	D	D	48	1	1904-01-01 22:36:00	20	0.425532	295	10	15	17	19	19	20	20	20	20	20
20040711	11	297	FO	FO	NA	FO	46	1	1904-01-01 23:07:00	11	0.244444	297	7	9	11	11	11	11	11	11	11	11
20040711	11	299	FI	FI	FI	NA	45	1	1904-01-01 23:31:00	13	0.295455	299	1	6	8	9	10	10	13	13	13	13
20040711	12	290	FO	FO	NA	FO	30	0	1904-01-01 22:12:00	6	0.2	290	16	23	23	23	23	23	23	23	23	23
20040711	12	294	D	NA	D	D	59	1	1904-01-01 23:11:00	52	0.896552	294	23	32	40	46	51	51	51	52	52	52
20040711	12	296	FI	FI	FI	NA	62	0	1904-01-01 23:30:00	35	0.564516	296	24	26	28	31	32	32	34	34	35	35
20040711	13	298	FI	FI	FI	NA	49	1	1904-01-01 23:58:00	16	0.333333	298	4	13	13	15	15	15	16	16	16	16
20040711	13	300	FO	FO	NA	FO	35	0	1904-01-01 00:23:00	35	1	300	21	30	32	32	32	34	34	35	35	35
20040711	13	301	D	NA	D	D	41	0	1904-01-01 00:48:00	38	0.926829	301	37	38	38	38	38	38	38	38	38	38
20040712	14	303	FI	FI	FI	NA	33	0	1904-01-01 22:09:00	6	0.181818	303	3	4	5	6	6	6	6	6	6	6
20040712	14	305	D	NA	D	D	42	0	1904-01-01 22:33:00	13	0.309524	305	7	8	11	11	12	12	12	13	13	13
20040712	14	307	FO	FO	NA	FO	49	0	1904-01-01 22:55:00	37	0.755102	307	29	30	32	33	33	34	34	35	37	37
20040712	15	309	D	NA	D	D	45	1	1904-01-01 23:22:00	14	0.318182	309	9	11	14	14	14	14	14	14	14	14
20040712	15	311	FO	FO	NA	FO	33	2	1904-01-01 23:40:00	18	0.580645	311	15	18	18	18	18	18	18	18	18	18
20040713	15	313	FI	FI	FI	NA	58	0	1904-01-01 00:04:00	11	0.189655	313	6	9	10	10	10	10	10	10	11	11
20040713	16	315	FI	FI	FI	NA	43	5	1904-01-01 00:26:00	20	0.526316	315	12	13	14	15	17	19	19	19	19	20
20040713	16	317	D	NA	D	D	40	0	1904-01-01 00:45:00	0	0	317	0	0	0	0	0	0	0	0	0	0
20040713	16	319	FO	FO	NA	FO	41	4	1904-01-01 01:08:00	29	0.783784	319	16	27	29	29	29	29	29	29	29	29
20040712	17	302	D	NA	D	D	30	0	1904-01-01 21:52:00	18	0.6	302	12	17	18	18	18	18	18	18	18	18
20040712	17	304	FI	FI	FI	NA	36	4	1904-01-01 22:19:00	4	0.125	304	0	1	2	2	3	3	3	3	4	4
20040712	17	306	FO	FO	NA	FO	34	0	1904-01-01 22:42:00	5	0.147059	306	4	5	5	5	5	5	5	5	5	5
20040712	18	308	FI	FI	FI	NA	28	0	1904-01-01 23:03:00	25	0.892857	308	16	21	21	21	22	22	22	23	24	25
20040712	18	310	FO	FO	NA	FO	27	2	1904-01-01 23:27:00	12	0.48	310	2	5	6	8	11	11	11	11	12	12
20040712	18	312	D	NA	D	D	40	0	1904-01-01 23:48:00	31	0.775	312	16	25	29	29	29	29	29	30	31	31
20040713	19	314	FO	FO	NA	FO	23	0	1904-01-01 00:10:00	9	0.391304	314	9	9	9	9	9	9	9	9	9	9
20040713	19	316	FI	FI	FI	NA	85	0	1904-01-01 00:36:00	4	0.0470588	316	3	4	4	4	4	4	4	4	4	4
20040713	19	318	D	NA	D	D	38	0	1904-01-01 00:54:00	15	0.394737	318	10	12	12	13	15	15	15	15	15	15
20040713	20	323	FI	FI	FI	NA	34	5	1904-01-01 21:15:00	8	0.275862	323	5	7	8	8	8	8	8	8	8	8
20040713	20	325	D	NA	D	D	44	2	1904-01-01 21:35:00	19	0.452381	325	13	16	16	17	18	18	18	18	19	19
20040713	20	327	FO	FO	NA	FO	48	2	1904-01-01 21:55:00	32	0.695652	327	32	32	32	32	32	32	32	32	32	32
