# Supplementary material for: The Role of Vibration Amplitude in the Escape-Hatching Response of Red-Eyed Treefrog Embryos
Source: Integr Org Biol. 2025 Apr 2;7(1):obaf012. doi: 10.1093/iob/obaf012 (PMC11986817; doi:10.1093/iob/obaf012)
Supplement: obaf012_Supplemental_Files [file obaf012_supplemental_files.zip › TableS1.xlsx]

## Sheet: Fig S1
Experiment	Year	Collection Site	Figure	Interface	Embryo age	Playback context	Stimulus Type	Temporal Pattern	Frequency Spectra
Amplitude characteristics of common natural vibrational disturbances to egg clutches	2004-2005	Ocelot Pond	1a	AP19	4-5d	Intact clutches	Natural	N/A	Caldwell et al. 2009
Amplitude-dependence of the hatching response: synthetic stimuli	2004-2005	Ocelot Pond	2a	Tines	5d	Intact clutches	Synthetic	0.5 s noise: 1 s silence	Supplementary Fig. 1a
Ontogenetic variation in the amplitude-dependence of hatching	2016-2017	Experimental Pond	2b-c	Trays	4d, 5d, 6d	Separated eggs	Synthetic	0.5 s noise: 1.5 s silence	Supplementary Fig. 1b
Amplitude-dependence of the hatching response: natural stimuli	2004-2005	Ocelot Pond	3a-b	Tines	5d	Intact clutches	Natural	N/A	Warkentin 2005
Influence of amplitude modulation on the hatching response	2004-2005	Ocelot Pond	4	Tines	5d	Intact clutches	Synthetic	1 s noise: 1 s silence	Supplementary Fig. 1a
